# Supplementary material for: Genome-Wide Identification and Characterization of Fusarium graminearum-Responsive lncRNAs in Triticum aestivum
Source: Genes (Basel). 2020 Sep 27;11(10):1135. doi: 10.3390/genes11101135 (PMC7601646; doi:10.3390/genes11101135)
Supplement: Supplementary file 1 [file genes-11-01135-s001.zip]

Archive with 9 entries (7 files):
- genes-927120-supplementary/
- genes-927120-supplementary/supplementary/
- genes-927120-supplementary/supplementary/Figure S1-Comparison of genome distribution of DE lncRNAs and mRNAs.docx
- genes-927120-supplementary/supplementary/Figure S1-Comparison of genome distribution of DE lncRNAs and mRNAs.tif
- genes-927120-supplementary/supplementary/Table S1-Stress responsive GO terms responding to F. asiaticum attack.docx
- genes-927120-supplementary/supplementary/Table S2-Primers and sequences used in qRT-PCR analysis.docx
- genes-927120-supplementary/supplementary/Table S3-Characters of lncRNA and mRNA obtained by RNA-seq.xlsx
- genes-927120-supplementary/supplementary/Table S4-Identificiation of differentially expressed lncRNAs from coleoptiles infected by F. asiaticum.xlsx
- genes-927120-supplementary/supplementary/Table S5-LncRNAs and putative target genes used in network building.xlsx
