# Supplementary material for: Genome-Wide Identification and Characterization of Fusarium graminearum-Responsive lncRNAs in Triticum aestivum
Source: Genes (Basel). 2020 Sep 27;11(10):1135. doi: 10.3390/genes11101135 (PMC7601646; doi:10.3390/genes11101135)
Supplement: Supplementary file 1 [file genes-11-01135-s001.zip › genes-927120-supplementary/supplementary/Table S3-Characters of lncRNA and mRNA obtained by RNA-seq.xlsx]

## Sheet: sheet1
Table S3-Characters of lncRNA and mRNA obtained by RNA-seq
lncRNA_ID	lncRNA_Gene_ID	Gene_Type	Length	Exon_number	Strand		mRNA_ID	mRNA_Gene_ID	Length	Exon_number	Strand
LNC_124466	XLOC_340613	lincRNA	299	2	+		TraesCS4B02G203000.1	TraesCS4B02G203000	5238	11	+
LNC_100965	XLOC_276034	lincRNA	219	1	+		TraesCS2B02G454600.2	TraesCS2B02G454600	1226	2	-
LNC_003902	XLOC_010947	lincRNA	230	1	-		TraesCS2B02G454600.1	TraesCS2B02G454600	1426	3	-
LNC_003903	XLOC_010953	lincRNA	206	1	-		TraesCS6A02G077300.1	TraesCS6A02G077300	1809	10	+
LNC_003900	XLOC_010943	lincRNA	215	1	-		TraesCS4B02G003200.1	TraesCS4B02G003200	2052	10	+
LNC_003901	XLOC_010946	lincRNA	218	1	-		TraesCS3B02G081300.1	TraesCS3B02G081300	1425	1	+
LNC_003906	XLOC_010967	lincRNA	202	1	-		TraesCS6B02G119200.1	TraesCS6B02G119200	288	2	+
LNC_003907	XLOC_010968	lincRNA	267	1	-		TraesCS6B02G364700.1	TraesCS6B02G364700	901	4	+
LNC_003904	XLOC_010959	lincRNA	222	1	-		TraesCS3D02G205300.1	TraesCS3D02G205300	1896	13	-
LNC_003905	XLOC_010961	intronic_lncRNA	778	5	-		TraesCS3A02G102000.1	TraesCS3A02G102000	1102	2	+
LNC_026389	XLOC_075336	lincRNA	227	1	-		TraesCS4A02G037600.1	TraesCS4A02G037600	384	1	+
LNC_026388	XLOC_075335	lincRNA	207	1	-		TraesCS3D02G395100.1	TraesCS3D02G395100	786	1	-
LNC_003908	XLOC_010970	lincRNA	221	1	-		TraesCS3D02G080000.1	TraesCS3D02G080000	2122	4	+
LNC_003909	XLOC_010971	lincRNA	220	1	-		TraesCS2D02G496000.1	TraesCS2D02G496000	1217	5	-
LNC_024714	XLOC_071274	lincRNA	300	3	-		TraesCS5B02G062200.1	TraesCS5B02G062200	1298	6	-
LNC_024715	XLOC_071277	lincRNA	225	1	-		TraesCS3A02G341400.1	TraesCS3A02G341400	2028	12	+
LNC_024716	XLOC_071281	lincRNA	232	1	-		TraesCS6A02G192000.1	TraesCS6A02G192000	498	1	+
LNC_024717	XLOC_071282	lincRNA	205	1	-		TraesCS5D02G443500.1	TraesCS5D02G443500	1811	2	-
LNC_024710	XLOC_071258	lincRNA	210	1	-		TraesCS2A02G590500.1	TraesCS2A02G590500	531	1	+
LNC_024711	XLOC_071264	lincRNA	207	1	-		TraesCS3D02G147200.1	TraesCS3D02G147200	1512	2	+
LNC_024712	XLOC_071268	lincRNA	226	1	-		TraesCS2B02G254400.1	TraesCS2B02G254400	2014	8	+
LNC_024713	XLOC_071270	lincRNA	316	1	-		TraesCS2D02G060100.4	TraesCS2D02G060100	4417	26	+
LNC_024718	XLOC_071285	lincRNA	231	1	-		TraesCS3D02G334200.1	TraesCS3D02G334200	1027	1	-
LNC_024719	XLOC_071287	lincRNA	229	1	-		TraesCS2D02G232900.1	TraesCS2D02G232900	2412	14	+
LNC_026881	XLOC_076590	lincRNA	214	1	-		TraesCS2D02G232900.2	TraesCS2D02G232900	2409	14	+
LNC_065335	XLOC_178383	lincRNA	282	3	-		TraesCS3B02G100000.1	TraesCS3B02G100000	1785	4	-
LNC_108000	XLOC_295587	lincRNA	213	1	-		TraesCS5A02G197800.1	TraesCS5A02G197800	1782	3	-
LNC_065334	XLOC_178381	lincRNA	244	1	-		TraesCS7A02G367600.1	TraesCS7A02G367600	1441	2	-
LNC_101176	XLOC_276405	lincRNA	205	1	+		TraesCS5A02G197800.2	TraesCS5A02G197800	2070	5	-
LNC_101177	XLOC_276406	lincRNA	205	1	+		TraesCS2A02G201100.1	TraesCS2A02G201100	567	2	+
LNC_101174	XLOC_276397	lincRNA	432	2	+		TraesCS3B02G171400.1	TraesCS3B02G171400	2532	1	+
LNC_101175	XLOC_276404	lincRNA	239	1	+		TraesCS2B02G111700.2	TraesCS2B02G111700	4188	7	-
LNC_101172	XLOC_276393	lincRNA	237	1	+		TraesCS7A02G078600.1	TraesCS7A02G078600	341	2	-
LNC_065337	XLOC_178389	lincRNA	275	1	-		TraesCS2B02G111700.1	TraesCS2B02G111700	4130	8	-
LNC_101170	XLOC_276391	lincRNA	224	1	+		TraesCS2D02G124000.1	TraesCS2D02G124000	294	2	+
LNC_101171	XLOC_276392	lincRNA	201	1	+		TraesCS4A02G291400.1	TraesCS4A02G291400	671	1	-
LNC_125919	XLOC_345864	lincRNA	225	1	-		TraesCS2A02G229400.1	TraesCS2A02G229400	3075	15	-
LNC_065336	XLOC_178387	lincRNA	306	1	-		TraesCS6D02G138400.2	TraesCS6D02G138400	4378	5	-
LNC_101178	XLOC_276408	lincRNA	239	1	+		TraesCS7D02G271500.1	TraesCS7D02G271500	1370	1	-
LNC_101179	XLOC_276413	lincRNA	226	1	+		TraesCS6D02G138400.1	TraesCS6D02G138400	4312	6	-
LNC_109345	XLOC_299062	lincRNA	1725	2	-		TraesCS3D02G208700.2	TraesCS3D02G208700	870	8	-
LNC_109344	XLOC_299061	lincRNA	238	1	-		TraesCS1B02G316600.1	TraesCS1B02G316600	1510	7	+
LNC_109347	XLOC_299067	lincRNA	215	1	-		TraesCS6A02G133300.1	TraesCS6A02G133300	1532	8	+
LNC_109346	XLOC_299066	lincRNA	226	1	-		TraesCS3D02G208700.1	TraesCS3D02G208700	1287	10	-
LNC_109341	XLOC_299057	lincRNA	221	1	-		TraesCS3A02G444900.1	TraesCS3A02G444900	1304	1	-
LNC_109340	XLOC_299052	lincRNA	275	1	-		TraesCS3B02G161400.1	TraesCS3B02G161400	2248	2	-
LNC_109343	XLOC_299059	lincRNA	315	1	-		TraesCS1D02G137600.1	TraesCS1D02G137600	243	2	+
LNC_109342	XLOC_299058	lincRNA	281	1	-		TraesCS5B02G297800.1	TraesCS5B02G297800	993	8	+
LNC_123530	XLOC_337108	lincRNA	306	1	-		TraesCS3D02G324300.1	TraesCS3D02G324300	1029	2	+
LNC_078668	XLOC_213618	lincRNA	233	1	+		TraesCS2A02G464300.2	TraesCS2A02G464300	2617	21	+
LNC_109349	XLOC_299070	lincRNA	216	1	-		TraesCS1B02G166000.1	TraesCS1B02G166000	1620	5	+
LNC_109348	XLOC_299069	lincRNA	222	1	-		TraesCS1B02G166000.2	TraesCS1B02G166000	834	2	+
LNC_026124	XLOC_074659	lincRNA	220	1	-		TraesCS1B02G166000.3	TraesCS1B02G166000	1584	5	+
LNC_026381	XLOC_075313	lincRNA	207	1	-		TraesCS7A02G011700.1	TraesCS7A02G011700	3664	18	-
LNC_030049	XLOC_085495	intronic_lncRNA	431	4	+		TraesCS1A02G161000.1	TraesCS1A02G161000	1433	2	-
LNC_030048	XLOC_085490	lincRNA	220	1	+		TraesCS7A02G011700.3	TraesCS7A02G011700	4025	16	-
LNC_026380	XLOC_075310	lincRNA	217	1	-		TraesCS7A02G011700.2	TraesCS7A02G011700	4070	17	-
LNC_030045	XLOC_085486	lincRNA	239	1	+		TraesCS1A02G167600.1	TraesCS1A02G167600	774	1	-
LNC_030044	XLOC_085484	lincRNA	201	1	+		TraesCS5D02G323100.1	TraesCS5D02G323100	1627	3	-
LNC_030047	XLOC_085488	lincRNA	215	1	+		TraesCS1A02G402500.1	TraesCS1A02G402500	1402	7	+
LNC_030046	XLOC_085487	lincRNA	236	1	+		TraesCS1B02G240900.1	TraesCS1B02G240900	1489	8	+
LNC_030041	XLOC_085478	lincRNA	224	1	+		TraesCS5D02G131100.1	TraesCS5D02G131100	1044	7	+
LNC_026383	XLOC_075320	lincRNA	306	1	-		TraesCS1A02G274100.1	TraesCS1A02G274100	671	4	-
LNC_030043	XLOC_085482	lincRNA	237	1	+		TraesCS6A02G318000.1	TraesCS6A02G318000	1533	2	-
LNC_030042	XLOC_085480	lincRNA	241	1	+		TraesCS3D02G241100.1	TraesCS3D02G241100	693	2	+
LNC_038690	XLOC_109009	lincRNA	235	1	-		TraesCS6B02G006100.2	TraesCS6B02G006100	1100	5	-
LNC_038691	XLOC_109010	lincRNA	206	1	-		TraesCS6B02G006100.1	TraesCS6B02G006100	887	4	-
LNC_038692	XLOC_109012	lincRNA	238	1	-		TraesCS4A02G423200.1	TraesCS4A02G423200	603	1	-
LNC_026382	XLOC_075314	lincRNA	225	1	-		TraesCS2B02G230000.1	TraesCS2B02G230000	5552	31	+
LNC_038694	XLOC_109014	lincRNA	206	1	-		TraesCS2B02G230000.2	TraesCS2B02G230000	5374	30	+
LNC_038695	XLOC_109015	lincRNA	210	1	-		TraesCS5B02G240000.1	TraesCS5B02G240000	972	1	+
LNC_038696	XLOC_109016	lincRNA	230	1	-		TraesCS2B02G277100.1	TraesCS2B02G277100	1606	2	-
LNC_038697	XLOC_109019	lincRNA	232	1	-		TraesCS1A02G231900.1	TraesCS1A02G231900	375	4	-
LNC_038698	XLOC_109020	lincRNA	300	1	-		TraesCS5A02G497400.1	TraesCS5A02G497400	1136	6	+
LNC_026385	XLOC_075326	lincRNA	236	1	-		TraesCS2D02G015400.1	TraesCS2D02G015400	723	4	-
LNC_026384	XLOC_075322	lincRNA	236	1	-		TraesCS3B02G191600.2	TraesCS3B02G191600	1930	5	-
LNC_120809	XLOC_330201	lincRNA	293	1	-		TraesCS2A02G146400.1	TraesCS2A02G146400	1333	1	+
LNC_018131	XLOC_052310	lincRNA	236	1	-		TraesCS3D02G010000.1	TraesCS3D02G010000	2542	4	+
LNC_026387	XLOC_075330	lincRNA	230	1	-		TraesCS3B02G191600.1	TraesCS3B02G191600	2305	6	-
LNC_120803	XLOC_330179	lincRNA	303	1	-		TraesCS6A02G264400.1	TraesCS6A02G264400	1669	4	-
LNC_120802	XLOC_330177	lincRNA	208	1	-		TraesCS7D02G286400.1	TraesCS7D02G286400	747	1	+
LNC_120801	XLOC_330165	lincRNA	266	1	-		TraesCS7A02G447900.1	TraesCS7A02G447900	120	2	-
LNC_026386	XLOC_075328	lincRNA	227	1	-		TraesCS3B02G103800.1	TraesCS3B02G103800	204	1	+
LNC_120807	XLOC_330196	lincRNA	226	1	-		TraesCS2D02G444700.1	TraesCS2D02G444700	1802	7	+
LNC_120806	XLOC_330195	antisense_lncRNA	229	1	-		TraesCS4D02G251400.1	TraesCS4D02G251400	777	2	-
LNC_120805	XLOC_330188	intronic_lncRNA	234	3	-		TraesCS6D02G253200.1	TraesCS6D02G253200	414	1	-
LNC_120804	XLOC_330187	lincRNA	225	1	-		TraesCS2D02G444700.2	TraesCS2D02G444700	1807	7	+
LNC_102649	XLOC_280676	lincRNA	207	1	-		TraesCS7B02G255900.1	TraesCS7B02G255900	1089	8	-
LNC_102648	XLOC_280675	lincRNA	228	1	-		TraesCS7B02G255900.2	TraesCS7B02G255900	1639	8	-
LNC_048718	XLOC_136043	lincRNA	233	1	+		TraesCS3B02G197800.1	TraesCS3B02G197800	858	5	-
LNC_103996	XLOC_283822	lincRNA	240	1	-		TraesCS2A02G079400.1	TraesCS2A02G079400	1381	5	+
LNC_018130	XLOC_052305	lincRNA	223	1	-		TraesCS3A02G031300.1	TraesCS3A02G031300	846	2	+
LNC_103994	XLOC_283818	lincRNA	219	1	-		TraesCS5D02G244100.1	TraesCS5D02G244100	1992	1	+
LNC_103995	XLOC_283821	lincRNA	231	1	-		TraesCS5D02G390100.2	TraesCS5D02G390100	1581	7	+
LNC_103992	XLOC_283815	lincRNA	241	1	-		TraesCS2B02G342700.1	TraesCS2B02G342700	309	1	+
LNC_103993	XLOC_283817	lincRNA	254	1	-		TraesCS4B02G214200.1	TraesCS4B02G214200	1449	1	+
LNC_103990	XLOC_283810	lincRNA	220	1	-		TraesCSU02G177100.1	TraesCSU02G177100	2012	3	-
LNC_103991	XLOC_283812	lincRNA	224	1	-		TraesCS1B02G129400.1	TraesCS1B02G129400	1281	6	-
LNC_103998	XLOC_283824	lincRNA	236	1	-		TraesCS2B02G560900.1	TraesCS2B02G560900	273	1	+
LNC_103999	XLOC_283828	lincRNA	203	1	-		TraesCS5A02G542000.1	TraesCS5A02G542000	2133	8	-
LNC_072577	XLOC_196737	antisense_lncRNA	264	1	+		TraesCS6D02G352700.3	TraesCS6D02G352700	1678	5	+
LNC_072576	XLOC_196736	intronic_lncRNA	224	2	+		TraesCS6D02G352700.2	TraesCS6D02G352700	1594	6	+
LNC_072575	XLOC_196735	lincRNA	208	1	+		TraesCS6A02G344700.1	TraesCS6A02G344700	1574	3	-
LNC_072574	XLOC_196734	lincRNA	204	1	+		TraesCS3A02G186200.1	TraesCS3A02G186200	2661	7	-
LNC_072573	XLOC_196732	lincRNA	230	1	+		TraesCS3B02G502500.1	TraesCS3B02G502500	1041	5	+
LNC_072572	XLOC_196731	lincRNA	229	1	+		TraesCS7B02G362000.1	TraesCS7B02G362000	1239	2	-
LNC_072571	XLOC_196730	lincRNA	229	1	+		TraesCS3B02G300500.1	TraesCS3B02G300500	435	2	-
LNC_072570	XLOC_196727	lincRNA	201	1	+		TraesCS2A02G094200.1	TraesCS2A02G094200	1130	5	-
LNC_072579	XLOC_196740	lincRNA	211	1	+		TraesCS2A02G016200.1	TraesCS2A02G016200	906	2	-
LNC_072578	XLOC_196739	lincRNA	254	1	+		TraesCS2A02G092400.1	TraesCS2A02G092400	3213	24	-
LNC_073224	XLOC_198511	lincRNA	232	1	+		TraesCS5A02G451500.1	TraesCS5A02G451500	1359	2	+
LNC_073225	XLOC_198512	lincRNA	208	1	+		TraesCS7A02G563000.1	TraesCS7A02G563000	540	2	-
LNC_073226	XLOC_198515	lincRNA	281	1	+		TraesCS2D02G240000.1	TraesCS2D02G240000	3899	1	+
LNC_073227	XLOC_198517	lincRNA	236	1	+		TraesCS3D02G509700.1	TraesCS3D02G509700	3073	4	+
LNC_073220	XLOC_198477	intronic_lncRNA	299	2	+		TraesCS1D02G397700.1	TraesCS1D02G397700	1123	10	-
LNC_073221	XLOC_198497	lincRNA	231	1	+		TraesCS5B02G160500.1	TraesCS5B02G160500	2573	7	+
LNC_073222	XLOC_198506	lincRNA	220	1	+		TraesCS3A02G101300.1	TraesCS3A02G101300	597	1	-
LNC_073223	XLOC_198510	lincRNA	222	1	+		TraesCS6B02G055900.1	TraesCS6B02G055900	1968	2	+
LNC_073228	XLOC_198518	lincRNA	245	1	+		TraesCS2D02G362200.1	TraesCS2D02G362200	2585	8	+
LNC_073229	XLOC_198519	lincRNA	226	1	+		TraesCS2B02G114900.1	TraesCS2B02G114900	1526	2	+
LNC_018136	XLOC_052342	lincRNA	226	1	-		TraesCS2D02G362200.2	TraesCS2D02G362200	1955	6	+
LNC_104804	XLOC_286543	antisense_lncRNA	255	2	+		TraesCS5A02G118800.1	TraesCS5A02G118800	2144	14	-
LNC_031312	XLOC_090260	lincRNA	209	1	-		TraesCSU02G005600.1	TraesCSU02G005600	1183	4	-
LNC_031313	XLOC_090261	lincRNA	230	1	-		TraesCS5B02G550300.1	TraesCS5B02G550300	1340	3	+
LNC_031310	XLOC_090256	lincRNA	220	1	-		TraesCS6D02G259900.2	TraesCS6D02G259900	1726	4	+
LNC_031311	XLOC_090259	lincRNA	266	1	-		TraesCS5D02G296200.1	TraesCS5D02G296200	1130	7	-
LNC_007379	XLOC_021130	lincRNA	212	1	+		TraesCS5D02G290400.1	TraesCS5D02G290400	1131	3	-
LNC_007378	XLOC_021128	lincRNA	286	1	+		TraesCS5D02G125400.1	TraesCS5D02G125400	192	3	-
LNC_031314	XLOC_090262	lincRNA	218	1	-		TraesCS5B02G475500.1	TraesCS5B02G475500	864	2	-
LNC_031315	XLOC_090263	lincRNA	323	1	-		TraesCS7A02G410800.1	TraesCS7A02G410800	384	1	+
LNC_007375	XLOC_021115	lincRNA	223	1	+		TraesCS1A02G248100.1	TraesCS1A02G248100	2140	2	-
LNC_007374	XLOC_021105	lincRNA	292	1	+		TraesCS2A02G183800.1	TraesCS2A02G183800	528	1	-
LNC_007377	XLOC_021122	antisense_lncRNA	219	1	+		TraesCS6D02G249400.2	TraesCS6D02G249400	4334	9	+
LNC_007376	XLOC_021120	lincRNA	292	1	+		TraesCS4A02G110500.1	TraesCS4A02G110500	492	1	+
LNC_007371	XLOC_021100	lincRNA	202	1	+		TraesCS6A02G353400.1	TraesCS6A02G353400	1047	8	+
LNC_007370	XLOC_021096	lincRNA	213	1	+		TraesCS1A02G444000.1	TraesCS1A02G444000	735	1	-
LNC_007373	XLOC_021104	lincRNA	238	1	+		TraesCS5B02G350100.1	TraesCS5B02G350100	2293	1	+
LNC_007372	XLOC_021103	lincRNA	307	1	+		TraesCS6D02G236000.1	TraesCS6D02G236000	915	6	+
LNC_006422	XLOC_018147	lincRNA	233	1	+		TraesCS5D02G274400.1	TraesCS5D02G274400	2280	3	-
LNC_006423	XLOC_018148	antisense_lncRNA	273	1	+		TraesCS3B02G054500.1	TraesCS3B02G054500	1227	7	-
LNC_006420	XLOC_018144	lincRNA	232	1	+		TraesCS2A02G419800.2	TraesCS2A02G419800	3094	3	-
LNC_006421	XLOC_018146	lincRNA	214	1	+		TraesCS7D02G123400.1	TraesCS7D02G123400	1887	9	+
LNC_006426	XLOC_018163	lincRNA	292	1	+		TraesCS6A02G294900.1	TraesCS6A02G294900	537	1	+
LNC_006427	XLOC_018166	lincRNA	204	1	+		TraesCS2B02G517200.1	TraesCS2B02G517200	1527	1	-
LNC_006424	XLOC_018153	lincRNA	237	1	+		TraesCS7D02G379200.1	TraesCS7D02G379200	1546	1	+
LNC_006425	XLOC_018162	lincRNA	258	1	+		TraesCS6D02G029000.1	TraesCS6D02G029000	1760	5	+
LNC_006428	XLOC_018167	lincRNA	205	1	+		TraesCS2D02G232900.3	TraesCS2D02G232900	2430	14	+
LNC_006429	XLOC_018171	lincRNA	237	1	+		TraesCS3B02G039500.1	TraesCS3B02G039500	1305	9	-
LNC_036836	XLOC_104670	lincRNA	235	1	+		TraesCS6D02G347200.1	TraesCS6D02G347200	1996	2	+
LNC_036837	XLOC_104671	lincRNA	225	1	+		TraesCS3B02G549400.1	TraesCS3B02G549400	1981	15	+
LNC_036834	XLOC_104657	lincRNA	210	1	+		TraesCS4B02G209600.1	TraesCS4B02G209600	1689	1	+
LNC_036835	XLOC_104663	lincRNA	225	1	+		TraesCS5D02G030900.1	TraesCS5D02G030900	1176	1	+
LNC_036832	XLOC_104654	lincRNA	221	1	+		TraesCS3B02G549400.2	TraesCS3B02G549400	2098	14	+
LNC_036833	XLOC_104655	lincRNA	256	1	+		TraesCS5A02G251300.1	TraesCS5A02G251300	976	2	-
LNC_080149	XLOC_218483	lincRNA	216	1	+		TraesCS4D02G023600.2	TraesCS4D02G023600	1448	10	+
LNC_036831	XLOC_104653	lincRNA	4841	2	+		TraesCS2D02G232900.5	TraesCS2D02G232900	2451	14	+
LNC_080147	XLOC_218474	antisense_lncRNA	256	1	+		TraesCSU02G093700.1	TraesCSU02G093700	1922	1	+
LNC_080146	XLOC_218473	lincRNA	290	1	+		TraesCS1B02G144600.1	TraesCS1B02G144600	1728	7	+
LNC_080145	XLOC_218472	lincRNA	229	1	+		TraesCS2D02G260500.2	TraesCS2D02G260500	1615	10	-
LNC_080144	XLOC_218470	intronic_lncRNA	362	5	+		TraesCS2D02G260500.1	TraesCS2D02G260500	1524	10	-
LNC_080143	XLOC_218466	lincRNA	318	1	+		TraesCS1A02G145000.1	TraesCS1A02G145000	2229	18	+
LNC_080142	XLOC_218465	lincRNA	296	1	+		TraesCS6B02G244000.2	TraesCS6B02G244000	2865	9	-
LNC_036838	XLOC_104678	lincRNA	212	1	+		TraesCS6B02G244000.3	TraesCS6B02G244000	2838	9	-
LNC_036839	XLOC_104679	lincRNA	237	1	+		TraesCS6B02G244000.1	TraesCS6B02G244000	3224	10	-
LNC_004482	XLOC_012906	lincRNA	203	1	-		TraesCS6B02G244000.6	TraesCS6B02G244000	1787	4	-
LNC_004483	XLOC_012907	antisense_lncRNA	224	1	-		TraesCS6B02G244000.4	TraesCS6B02G244000	2051	7	-
LNC_004480	XLOC_012888	antisense_lncRNA	213	1	-		TraesCS6B02G244000.5	TraesCS6B02G244000	3296	9	-
LNC_004481	XLOC_012893	lincRNA	231	1	-		TraesCS6A02G401200.1	TraesCS6A02G401200	1452	3	-
LNC_004486	XLOC_012919	lincRNA	1414	2	-		TraesCS6A02G349900.1	TraesCS6A02G349900	429	2	-
LNC_004487	XLOC_012920	lincRNA	694	2	-		TraesCS5B02G141200.1	TraesCS5B02G141200	1323	2	+
LNC_004484	XLOC_012916	lincRNA	214	1	-		TraesCS7A02G293600.1	TraesCS7A02G293600	1212	11	+
LNC_004485	XLOC_012917	lincRNA	219	1	-		TraesCS7A02G293600.2	TraesCS7A02G293600	1158	9	+
LNC_098515	XLOC_269281	lincRNA	220	1	-		TraesCS1B02G142800.1	TraesCS1B02G142800	1293	2	+
LNC_098514	XLOC_269279	lincRNA	218	1	-		TraesCS2A02G289100.1	TraesCS2A02G289100	1410	1	+
LNC_004488	XLOC_012921	lincRNA	271	1	-		TraesCS1D02G011700.1	TraesCS1D02G011700	3471	12	-
LNC_004489	XLOC_012935	lincRNA	234	1	-		TraesCS1D02G011700.2	TraesCS1D02G011700	3739	12	-
LNC_098511	XLOC_269276	lincRNA	238	1	-		TraesCS6A02G040300.1	TraesCS6A02G040300	1713	1	+
LNC_098510	XLOC_269275	lincRNA	257	1	-		TraesCS7A02G329400.1	TraesCS7A02G329400	809	3	+
LNC_098513	XLOC_269278	lincRNA	237	1	-		TraesCS7A02G329400.2	TraesCS7A02G329400	858	4	+
LNC_098512	XLOC_269277	lincRNA	237	1	-		TraesCS3B02G494200.1	TraesCS3B02G494200	1682	1	-
LNC_100944	XLOC_275991	lincRNA	201	1	+		TraesCS5B02G032600.1	TraesCS5B02G032600	1878	2	+
LNC_100945	XLOC_275992	lincRNA	219	1	+		TraesCS6B02G332700.1	TraesCS6B02G332700	685	2	-
LNC_100946	XLOC_275999	lincRNA	214	1	+		TraesCSU02G039900.2	TraesCSU02G039900	3954	20	+
LNC_100947	XLOC_276000	lincRNA	433	2	+		TraesCS6D02G303700.1	TraesCS6D02G303700	1833	2	-
LNC_035569	XLOC_100741	intronic_lncRNA	213	2	+		TraesCS6D02G361100.1	TraesCS6D02G361100	2229	3	-
LNC_035568	XLOC_100739	lincRNA	1013	2	+		TraesCS3D02G061900.1	TraesCS3D02G061900	1786	3	-
LNC_035565	XLOC_100736	lincRNA	279	1	+		TraesCS6D02G303700.2	TraesCS6D02G303700	1912	3	-
LNC_035564	XLOC_100733	lincRNA	205	1	+		TraesCSU02G039900.1	TraesCSU02G039900	5260	23	+
LNC_035567	XLOC_100738	lincRNA	215	1	+		TraesCS5D02G243600.1	TraesCS5D02G243600	1643	7	-
LNC_035566	XLOC_100737	lincRNA	236	1	+		TraesCS5A02G103900.1	TraesCS5A02G103900	1047	3	-
LNC_035561	XLOC_100730	lincRNA	219	1	+		TraesCS4D02G231900.1	TraesCS4D02G231900	1041	1	+
LNC_035560	XLOC_100728	intronic_lncRNA	325	3	+		TraesCS5A02G103900.2	TraesCS5A02G103900	1629	6	-
LNC_035563	XLOC_100732	lincRNA	225	1	+		TraesCS5D02G565600.1	TraesCS5D02G565600	1324	7	-
LNC_035562	XLOC_100731	lincRNA	259	1	+		TraesCS5A02G338500.1	TraesCS5A02G338500	2197	8	-
LNC_007599	XLOC_022057	intronic_lncRNA	477	4	-		TraesCS1A02G054500.1	TraesCS1A02G054500	2343	3	-
LNC_007598	XLOC_022055	lincRNA	201	1	-		TraesCS6B02G224800.1	TraesCS6B02G224800	2696	14	-
LNC_100942	XLOC_275987	lincRNA	237	1	+		TraesCS3A02G222200.1	TraesCS3A02G222200	777	2	+
LNC_107957	XLOC_295471	lincRNA	291	2	-		TraesCS4D02G273200.4	TraesCS4D02G273200	3116	8	-
LNC_007591	XLOC_022002	lincRNA	232	1	-		TraesCS2D02G050100.1	TraesCS2D02G050100	796	3	+
LNC_007590	XLOC_022001	lincRNA	220	1	-		TraesCS3B02G477100.2	TraesCS3B02G477100	2007	12	-
LNC_007593	XLOC_022025	lincRNA	230	1	-		TraesCS6B02G224800.2	TraesCS6B02G224800	2699	14	-
LNC_007592	XLOC_022004	lincRNA	210	1	-		TraesCS1B02G298300.1	TraesCS1B02G298300	1371	9	+
LNC_007595	XLOC_022052	lincRNA	240	1	-		TraesCS3B02G477100.1	TraesCS3B02G477100	1950	12	-
LNC_007594	XLOC_022047	intronic_lncRNA	410	3	-		TraesCS4B02G357200.1	TraesCS4B02G357200	705	10	+
LNC_007597	XLOC_022054	lincRNA	223	1	-		TraesCS4B02G392000.1	TraesCS4B02G392000	1713	2	-
LNC_007596	XLOC_022053	lincRNA	238	1	-		TraesCS2D02G395600.1	TraesCS2D02G395600	1475	3	+
LNC_020072	XLOC_057098	intronic_lncRNA	436	5	-		TraesCS3D02G026100.1	TraesCS3D02G026100	1878	1	+
LNC_092743	XLOC_253853	lincRNA	234	1	-		TraesCS1D02G220200.1	TraesCS1D02G220200	441	2	-
LNC_105352	XLOC_288329	antisense_lncRNA	231	1	+		TraesCS1B02G427900.1	TraesCS1B02G427900	537	4	+
LNC_107952	XLOC_295448	lincRNA	234	1	-		TraesCS3D02G094100.1	TraesCS3D02G094100	1624	1	+
LNC_107953	XLOC_295449	lincRNA	223	1	-		TraesCS7A02G217100.1	TraesCS7A02G217100	4414	4	-
LNC_104807	XLOC_286552	lincRNA	276	1	+		TraesCS3B02G529400.1	TraesCS3B02G529400	1250	2	-
LNC_100948	XLOC_276002	lincRNA	208	1	+		TraesCS4A02G325100.1	TraesCS4A02G325100	1139	3	+
LNC_107951	XLOC_295447	lincRNA	268	1	-		TraesCS4D02G283300.2	TraesCS4D02G283300	1833	2	-
LNC_100949	XLOC_276008	lincRNA	224	1	+		TraesCS2A02G083100.1	TraesCS2A02G083100	222	1	+
LNC_005993	XLOC_017011	lincRNA	257	1	+		TraesCS5D02G278700.2	TraesCS5D02G278700	2631	12	+
LNC_005992	XLOC_017009	intronic_lncRNA	232	3	+		TraesCS5D02G278700.1	TraesCS5D02G278700	2634	12	+
LNC_005991	XLOC_017006	lincRNA	234	1	+		TraesCS3A02G046700.1	TraesCS3A02G046700	1093	2	+
LNC_005990	XLOC_017002	lincRNA	310	1	+		TraesCS5D02G006800.1	TraesCS5D02G006800	1744	1	-
LNC_005997	XLOC_017032	lincRNA	218	1	+		TraesCS4B02G124000.1	TraesCS4B02G124000	2424	2	+
LNC_005996	XLOC_017020	lincRNA	286	1	+		TraesCS6D02G359300.1	TraesCS6D02G359300	1393	4	-
LNC_005995	XLOC_017017	lincRNA	243	1	+		TraesCS6A02G345500.1	TraesCS6A02G345500	1155	1	-
LNC_005994	XLOC_017012	lincRNA	226	1	+		TraesCS6A02G131100.1	TraesCS6A02G131100	720	7	+
LNC_005999	XLOC_017035	lincRNA	232	1	+		TraesCS3D02G053900.1	TraesCS3D02G053900	1698	1	+
LNC_005998	XLOC_017034	lincRNA	269	1	+		TraesCS1B02G165700.2	TraesCS1B02G165700	1026	7	+
LNC_101173	XLOC_276397	lincRNA	240	2	+		TraesCS3A02G058200.1	TraesCS3A02G058200	1388	7	-
LNC_003133	XLOC_008978	lincRNA	229	1	-		TraesCS1D02G365700.1	TraesCS1D02G365700	801	3	+
LNC_003132	XLOC_008975	intronic_lncRNA	1025	10	-		TraesCS2A02G337100.1	TraesCS2A02G337100	858	1	+
LNC_003131	XLOC_008974	intronic_lncRNA	236	3	-		TraesCS1A02G364800.2	TraesCS1A02G364800	1665	9	+
LNC_003130	XLOC_008972	lincRNA	312	1	-		TraesCS6A02G092800.1	TraesCS6A02G092800	279	2	+
LNC_003137	XLOC_008983	lincRNA	292	1	-		TraesCS6D02G264000.2	TraesCS6D02G264000	1828	2	-
LNC_003136	XLOC_008982	lincRNA	215	1	-		TraesCS3B02G278200.1	TraesCS3B02G278200	1147	2	+
LNC_003135	XLOC_008981	lincRNA	213	1	-		TraesCS6B02G152500.1	TraesCS6B02G152500	1892	2	-
LNC_003134	XLOC_008980	lincRNA	236	1	-		TraesCS7D02G326400.3	TraesCS7D02G326400	4488	11	+
LNC_003139	XLOC_008985	lincRNA	208	1	-		TraesCS6A02G365600.1	TraesCS6A02G365600	402	2	-
LNC_003138	XLOC_008984	lincRNA	245	1	-		TraesCS3B02G119600.1	TraesCS3B02G119600	2019	1	-
LNC_009199	XLOC_025859	lincRNA	217	1	-		TraesCS1B02G399800.1	TraesCS1B02G399800	237	2	+
LNC_009198	XLOC_025858	lincRNA	285	1	-		TraesCS3D02G242400.1	TraesCS3D02G242400	1339	5	+
LNC_093420	XLOC_254971	lincRNA	253	1	-		TraesCS5A02G055100.1	TraesCS5A02G055100	1776	2	-
LNC_093421	XLOC_254975	lincRNA	216	1	-		TraesCS2A02G587200.1	TraesCS2A02G587200	1149	4	+
LNC_093422	XLOC_254976	lincRNA	249	1	-		TraesCS3A02G306700.1	TraesCS3A02G306700	3428	11	+
LNC_093423	XLOC_254977	lincRNA	221	1	-		TraesCS4A02G242900.1	TraesCS4A02G242900	1458	1	-
LNC_093424	XLOC_254978	lincRNA	222	1	-		TraesCS7D02G165600.1	TraesCS7D02G165600	1231	10	+
LNC_093425	XLOC_254979	lincRNA	201	1	-		TraesCS5A02G010200.1	TraesCS5A02G010200	5592	12	-
LNC_093426	XLOC_254981	lincRNA	569	2	-		TraesCS5A02G104900.1	TraesCS5A02G104900	2034	4	+
LNC_093427	XLOC_254983	lincRNA	386	3	-		TraesCS7D02G460700.1	TraesCS7D02G460700	1537	5	+
LNC_093428	XLOC_254985	lincRNA	210	1	-		TraesCS5A02G010200.2	TraesCS5A02G010200	5621	12	-
LNC_093429	XLOC_254987	lincRNA	230	1	-		TraesCS5A02G318500.3	TraesCS5A02G318500	2075	14	-
LNC_017767	XLOC_050616	lincRNA	216	1	+		TraesCS5B02G499100.1	TraesCS5B02G499100	2240	12	-
LNC_017766	XLOC_050615	lincRNA	222	1	+		TraesCS5A02G318500.1	TraesCS5A02G318500	2051	14	-
LNC_017765	XLOC_050604	lincRNA	204	1	+		TraesCSU02G267100.1	TraesCSU02G267100	177	1	+
LNC_017764	XLOC_050602	lincRNA	207	1	+		TraesCS5A02G318500.4	TraesCS5A02G318500	2043	14	-
LNC_017763	XLOC_050591	lincRNA	216	1	+		TraesCS4B02G386800.1	TraesCS4B02G386800	564	3	+
LNC_017762	XLOC_050571	lincRNA	258	1	+		TraesCS1A02G163500.1	TraesCS1A02G163500	1605	1	+
LNC_002428	XLOC_007300	lincRNA	247	1	-		TraesCS1B02G449500.1	TraesCS1B02G449500	985	6	+
LNC_002429	XLOC_007301	lincRNA	207	1	-		TraesCS6D02G086300.1	TraesCS6D02G086300	555	1	-
LNC_002426	XLOC_007297	lincRNA	214	1	-		TraesCS6D02G387100.1	TraesCS6D02G387100	534	3	+
LNC_002427	XLOC_007298	lincRNA	295	1	-		TraesCS5B02G108100.1	TraesCS5B02G108100	743	2	+
LNC_002424	XLOC_007295	lincRNA	207	1	-		TraesCS7B02G436000.1	TraesCS7B02G436000	1071	3	-
LNC_002425	XLOC_007296	lincRNA	207	1	-		TraesCS7A02G544500.1	TraesCS7A02G544500	294	1	-
LNC_002422	XLOC_007289	lincRNA	873	2	-		TraesCS7D02G376500.1	TraesCS7D02G376500	1631	3	-
LNC_002423	XLOC_007294	lincRNA	247	1	-		TraesCS5D02G354000.1	TraesCS5D02G354000	1502	4	+
LNC_002420	XLOC_007282	intronic_lncRNA	294	4	-		TraesCS4A02G147800.1	TraesCS4A02G147800	1755	10	+
LNC_002421	XLOC_007286	lincRNA	241	1	-		TraesCSU02G072100.1	TraesCSU02G072100	2559	2	-
LNC_032032	XLOC_091785	intronic_lncRNA	386	2	-		TraesCS4A02G157200.1	TraesCS4A02G157200	1894	13	+
LNC_032033	XLOC_091790	lincRNA	236	1	-		TraesCS5B02G374100.1	TraesCS5B02G374100	1789	1	+
LNC_032030	XLOC_091781	lincRNA	202	1	-		TraesCS3D02G199900.1	TraesCS3D02G199900	960	9	+
LNC_032031	XLOC_091784	lincRNA	229	1	-		TraesCS7D02G395600.1	TraesCS7D02G395600	1536	1	+
LNC_032036	XLOC_091801	lincRNA	203	1	-		TraesCS3D02G033400.1	TraesCS3D02G033400	911	2	+
LNC_032037	XLOC_091803	intronic_lncRNA	335	2	-		TraesCS7A02G080200.1	TraesCS7A02G080200	1758	3	-
LNC_032034	XLOC_091794	lincRNA	224	1	-		TraesCS1A02G411100.1	TraesCS1A02G411100	2026	2	-
LNC_032035	XLOC_091796	lincRNA	211	1	-		TraesCS7A02G462700.1	TraesCS7A02G462700	772	2	+
LNC_032038	XLOC_091808	lincRNA	239	1	-		TraesCS3B02G227300.1	TraesCS3B02G227300	1043	3	+
LNC_032039	XLOC_091809	lincRNA	224	1	-		TraesCS5A02G187600.1	TraesCS5A02G187600	1156	2	+
LNC_081766	XLOC_222572	lincRNA	233	1	-		TraesCS2D02G474900.1	TraesCS2D02G474900	1648	5	+
LNC_125569	XLOC_344581	lincRNA	238	1	-		TraesCS5A02G189000.1	TraesCS5A02G189000	2474	2	-
LNC_081767	XLOC_222573	intronic_lncRNA	701	4	-		TraesCS2B02G466100.1	TraesCS2B02G466100	1295	5	+
LNC_118343	XLOC_323363	lincRNA	212	1	+		TraesCS3A02G311800.1	TraesCS3A02G311800	720	1	-
LNC_125563	XLOC_344570	lincRNA	218	1	-		TraesCS5D02G501700.1	TraesCS5D02G501700	3003	14	+
LNC_125562	XLOC_344568	lincRNA	240	1	-		TraesCS7A02G483800.1	TraesCS7A02G483800	2230	4	-
LNC_125561	XLOC_344567	lincRNA	264	1	-		TraesCS2D02G303400.3	TraesCS2D02G303400	2160	10	-
LNC_125560	XLOC_344564	lincRNA	207	1	-		TraesCS2A02G056900.1	TraesCS2A02G056900	4492	12	+
LNC_125567	XLOC_344579	lincRNA	239	1	-		TraesCS2D02G303400.1	TraesCS2D02G303400	2408	13	-
LNC_108005	XLOC_295614	lincRNA	210	1	-		TraesCS2B02G371200.2	TraesCS2B02G371200	1915	13	-
LNC_125565	XLOC_344572	lincRNA	234	1	-		TraesCS2B02G371200.1	TraesCS2B02G371200	1930	13	-
LNC_125564	XLOC_344571	lincRNA	238	1	-		TraesCS5D02G123600.3	TraesCS5D02G123600	2793	12	+
LNC_103765	XLOC_283246	lincRNA	203	1	-		TraesCS7A02G269100.2	TraesCS7A02G269100	1245	11	+
LNC_094085	XLOC_256612	lincRNA	201	1	-		TraesCS1B02G263600.1	TraesCS1B02G263600	2441	12	+
LNC_104528	XLOC_285326	lincRNA	223	1	-		TraesCS1B02G263600.2	TraesCS1B02G263600	2243	9	+
LNC_103764	XLOC_283241	lincRNA	237	1	-		TraesCS7A02G269100.1	TraesCS7A02G269100	1870	12	+
LNC_104529	XLOC_285327	lincRNA	211	1	-		TraesCS3B02G123100.1	TraesCS3B02G123100	1623	1	+
LNC_105357	XLOC_288342	antisense_lncRNA	238	1	+		TraesCS4A02G489800.1	TraesCS4A02G489800	2770	3	-
LNC_104526	XLOC_285316	lincRNA	288	1	-		TraesCS4D02G330100.1	TraesCS4D02G330100	556	1	+
LNC_104527	XLOC_285318	lincRNA	226	1	-		TraesCS2A02G211200.10	TraesCS2A02G211200	3445	9	+
LNC_104524	XLOC_285311	lincRNA	232	1	-		TraesCS5A02G278200.1	TraesCS5A02G278200	2860	15	+
LNC_120058	XLOC_327486	lincRNA	233	1	+		TraesCS4D02G214700.1	TraesCS4D02G214700	2137	11	-
LNC_117771	XLOC_321727	antisense_lncRNA	207	1	+		TraesCS4A02G163500.1	TraesCS4A02G163500	1690	4	-
LNC_104525	XLOC_285313	lincRNA	209	1	-		TraesCS1A02G156900.1	TraesCS1A02G156900	465	1	+
LNC_020078	XLOC_057107	lincRNA	234	1	-		TraesCS4D02G212500.1	TraesCS4D02G212500	841	1	+
LNC_120050	XLOC_327463	lincRNA	224	1	+		TraesCS1D02G153800.1	TraesCS1D02G153800	1503	1	+
LNC_081768	XLOC_222576	lincRNA	232	1	-		TraesCS3D02G193300.1	TraesCS3D02G193300	1225	3	+
LNC_105354	XLOC_288337	lincRNA	219	1	+		TraesCS7A02G299300.1	TraesCS7A02G299300	1874	6	-
LNC_120053	XLOC_327467	lincRNA	224	1	+		TraesCS7D02G493500.1	TraesCS7D02G493500	2009	4	-
LNC_120054	XLOC_327468	lincRNA	239	1	+		TraesCS4A02G387900.1	TraesCS4A02G387900	1612	4	-
LNC_120055	XLOC_327472	lincRNA	250	1	+		TraesCS4A02G247300.1	TraesCS4A02G247300	1328	6	+
LNC_120056	XLOC_327484	lincRNA	213	1	+		TraesCS2B02G031900.1	TraesCS2B02G031900	1751	2	-
LNC_081769	XLOC_222578	lincRNA	208	1	-		TraesCS1A02G398500.1	TraesCS1A02G398500	1311	2	+
LNC_104520	XLOC_285287	intronic_lncRNA	509	4	-		TraesCS1B02G419100.1	TraesCS1B02G419100	2261	5	+
LNC_104521	XLOC_285289	lincRNA	257	1	-		TraesCS4A02G407200.1	TraesCS4A02G407200	1759	4	-
LNC_094083	XLOC_256598	lincRNA	248	1	-		TraesCS6D02G343700.1	TraesCS6D02G343700	1147	1	+
LNC_123590	XLOC_337342	lincRNA	215	1	-		TraesCS5A02G094400.1	TraesCS5A02G094400	2437	17	-
LNC_123591	XLOC_337345	lincRNA	208	1	-		TraesCSU02G141800.1	TraesCSU02G141800	3167	1	-
LNC_123592	XLOC_337350	lincRNA	222	1	-		TraesCS5B02G342300.1	TraesCS5B02G342300	543	1	+
LNC_104385	XLOC_284860	lincRNA	206	1	-		TraesCS7D02G383100.1	TraesCS7D02G383100	1248	1	+
LNC_123594	XLOC_337356	lincRNA	228	1	-		TraesCS1B02G320800.1	TraesCS1B02G320800	1790	4	-
LNC_123595	XLOC_337362	lincRNA	212	1	-		TraesCS3B02G553000.1	TraesCS3B02G553000	1456	1	-
LNC_123596	XLOC_337363	lincRNA	235	1	-		TraesCS5D02G404500.1	TraesCS5D02G404500	3454	15	-
LNC_123597	XLOC_337364	lincRNA	301	1	-		TraesCS5A02G206000.1	TraesCS5A02G206000	825	3	+
LNC_105355	XLOC_288340	intronic_lncRNA	1262	9	+		TraesCS7B02G236600.1	TraesCS7B02G236600	719	1	+
LNC_103769	XLOC_283256	lincRNA	220	1	-		TraesCS1B02G308800.1	TraesCS1B02G308800	2301	7	+
LNC_103768	XLOC_283254	lincRNA	225	1	-		TraesCS1A02G226000.1	TraesCS1A02G226000	1337	4	+
LNC_049128	XLOC_136893	lincRNA	240	1	+		TraesCS1D02G195300.1	TraesCS1D02G195300	642	1	+
LNC_049129	XLOC_136894	lincRNA	300	1	+		TraesCS6D02G024200.1	TraesCS6D02G024200	797	2	-
LNC_119253	XLOC_325339	lincRNA	240	1	+		TraesCS2D02G517500.1	TraesCS2D02G517500	612	1	+
LNC_049122	XLOC_136884	lincRNA	214	1	+		TraesCS1D02G404200.1	TraesCS1D02G404200	1035	4	-
LNC_049123	XLOC_136885	lincRNA	227	1	+		TraesCS7D02G472400.1	TraesCS7D02G472400	570	4	-
LNC_049120	XLOC_136879	lincRNA	233	1	+		TraesCS5D02G317100.1	TraesCS5D02G317100	1060	1	+
LNC_049121	XLOC_136880	lincRNA	234	1	+		TraesCS6A02G311300.1	TraesCS6A02G311300	1463	3	-
LNC_049126	XLOC_136890	lincRNA	219	1	+		TraesCS4D02G069300.1	TraesCS4D02G069300	1617	8	-
LNC_049127	XLOC_136891	lincRNA	234	1	+		TraesCS4A02G241500.1	TraesCS4A02G241500	2018	8	+
LNC_049124	XLOC_136887	lincRNA	208	1	+		TraesCS3A02G145500.1	TraesCS3A02G145500	477	2	-
LNC_049125	XLOC_136889	lincRNA	321	1	+		TraesCS2A02G591000.1	TraesCS2A02G591000	1341	1	+
LNC_010234	XLOC_029075	intronic_lncRNA	422	3	-		TraesCS3B02G037800.1	TraesCS3B02G037800	789	2	+
LNC_010235	XLOC_029077	antisense_lncRNA	296	1	-		TraesCS7D02G551600.1	TraesCS7D02G551600	967	2	-
LNC_010236	XLOC_029078	lincRNA	226	1	-		TraesCSU02G258900.1	TraesCSU02G258900	297	1	+
LNC_010237	XLOC_029080	antisense_lncRNA	251	1	-		TraesCS3D02G180400.1	TraesCS3D02G180400	1791	6	-
LNC_010230	XLOC_029070	lincRNA	221	1	-		TraesCS3A02G001400.1	TraesCS3A02G001400	285	1	-
LNC_010231	XLOC_029071	antisense_lncRNA	217	1	-		TraesCS7D02G009000.1	TraesCS7D02G009000	1642	1	+
LNC_001199	XLOC_003102	lincRNA	222	1	+		TraesCS1A02G193500.1	TraesCS1A02G193500	1471	3	+
LNC_001198	XLOC_003100	antisense_lncRNA	467	2	+		TraesCS2A02G338700.1	TraesCS2A02G338700	372	2	+
LNC_001197	XLOC_003092	lincRNA	231	1	+		TraesCS6B02G236700.1	TraesCS6B02G236700	4781	3	-
LNC_001196	XLOC_003089	lincRNA	208	1	+		TraesCS5A02G515100.1	TraesCS5A02G515100	1205	3	-
LNC_001195	XLOC_003082	lincRNA	216	1	+		TraesCS5D02G198600.1	TraesCS5D02G198600	1460	12	+
LNC_001194	XLOC_003081	lincRNA	232	1	+		TraesCS2A02G164600.1	TraesCS2A02G164600	1202	4	-
LNC_001193	XLOC_003080	lincRNA	238	1	+		TraesCS1B02G457200.1	TraesCS1B02G457200	733	2	+
LNC_001192	XLOC_003071	antisense_lncRNA	231	1	+		TraesCS7B02G397800.1	TraesCS7B02G397800	1236	1	+
LNC_001191	XLOC_003070	lincRNA	312	1	+		TraesCS1B02G080800.1	TraesCS1B02G080800	859	3	+
LNC_001190	XLOC_003069	lincRNA	220	1	+		TraesCS6D02G323100.1	TraesCS6D02G323100	1568	1	-
LNC_062194	XLOC_170616	intronic_lncRNA	233	2	+		TraesCS2B02G030500.2	TraesCS2B02G030500	1765	5	-
LNC_048839	XLOC_136269	lincRNA	205	1	+		TraesCS2A02G512900.1	TraesCS2A02G512900	1091	1	-
LNC_048838	XLOC_136268	lincRNA	210	1	+		TraesCS1B02G466400.1	TraesCS1B02G466400	3681	2	+
LNC_048837	XLOC_136266	lincRNA	224	1	+		TraesCS2B02G030500.1	TraesCS2B02G030500	1773	3	-
LNC_048836	XLOC_136265	lincRNA	243	1	+		TraesCS4A02G416900.1	TraesCS4A02G416900	276	1	-
LNC_048835	XLOC_136264	lincRNA	246	1	+		TraesCS5B02G286900.1	TraesCS5B02G286900	1498	12	+
LNC_048834	XLOC_136263	lincRNA	232	1	+		TraesCS2B02G143100.1	TraesCS2B02G143100	2095	5	-
LNC_048833	XLOC_136262	lincRNA	237	1	+		TraesCS5D02G451400.1	TraesCS5D02G451400	240	1	+
LNC_062196	XLOC_170621	lincRNA	257	1	+		TraesCS5A02G128500.2	TraesCS5A02G128500	1345	4	-
LNC_048831	XLOC_136256	lincRNA	286	1	+		TraesCS7B02G016000.1	TraesCS7B02G016000	747	1	-
LNC_048830	XLOC_136252	lincRNA	275	1	+		TraesCS7A02G364100.1	TraesCS7A02G364100	1390	8	+
LNC_062197	XLOC_170622	lincRNA	216	1	+		TraesCS1D02G173600.2	TraesCS1D02G173600	1236	4	+
LNC_062190	XLOC_170611	lincRNA	297	1	+		TraesCS7B02G410600.1	TraesCS7B02G410600	330	3	-
LNC_030040	XLOC_085475	lincRNA	239	1	+		TraesCS2A02G022400.1	TraesCS2A02G022400	1743	7	-
LNC_100496	XLOC_274768	intronic_lncRNA	732	2	+		TraesCS7D02G274000.1	TraesCS7D02G274000	714	1	+
LNC_108451	XLOC_297025	lincRNA	218	1	-		TraesCS6A02G305200.3	TraesCS6A02G305200	2151	20	+
LNC_082178	XLOC_223564	lincRNA	981	3	-		TraesCS3A02G074000.1	TraesCS3A02G074000	2782	23	-
LNC_082179	XLOC_223565	lincRNA	263	1	-		TraesCS4B02G040200.1	TraesCS4B02G040200	1488	2	-
LNC_100497	XLOC_274774	lincRNA	227	1	+		TraesCS2B02G541900.1	TraesCS2B02G541900	396	2	+
LNC_082174	XLOC_223553	lincRNA	233	1	-		TraesCS2D02G538900.1	TraesCS2D02G538900	1917	7	+
LNC_082175	XLOC_223556	lincRNA	215	1	-		TraesCS4A02G060000.1	TraesCS4A02G060000	345	4	-
LNC_082176	XLOC_223561	lincRNA	210	1	-		TraesCSU02G155200.1	TraesCSU02G155200	1635	1	-
LNC_062193	XLOC_170615	lincRNA	225	1	+		TraesCS7A02G278000.1	TraesCS7A02G278000	1045	7	-
LNC_082170	XLOC_223545	lincRNA	266	1	-		TraesCS1A02G026600.1	TraesCS1A02G026600	267	1	+
LNC_082171	XLOC_223546	lincRNA	203	1	-		TraesCS3D02G198700.1	TraesCS3D02G198700	1617	9	-
LNC_082172	XLOC_223551	lincRNA	239	1	-		TraesCS3B02G433600.1	TraesCS3B02G433600	1946	12	-
LNC_082173	XLOC_223552	lincRNA	206	1	-		TraesCS1D02G165100.4	TraesCS1D02G165100	2125	16	+
LNC_105358	XLOC_288346	lincRNA	218	1	+		TraesCS3B02G433600.2	TraesCS3B02G433600	1210	8	-
LNC_100495	XLOC_274761	lincRNA	219	1	+		TraesCS1D02G002400.3	TraesCS1D02G002400	2810	9	+
LNC_100492	XLOC_274755	lincRNA	248	1	+		TraesCS4A02G119300.1	TraesCS4A02G119300	1021	1	-
LNC_123339	XLOC_336438	antisense_lncRNA	363	1	-		TraesCS5D02G303200.2	TraesCS5D02G303200	2153	15	+
LNC_100493	XLOC_274756	lincRNA	229	1	+		TraesCS4D02G174800.1	TraesCS4D02G174800	2854	9	+
LNC_108456	XLOC_297041	lincRNA	212	2	-		TraesCS5D02G247100.1	TraesCS5D02G247100	730	2	-
LNC_104801	XLOC_286535	lincRNA	216	1	+		TraesCS6D02G353900.1	TraesCS6D02G353900	1832	4	+
LNC_038693	XLOC_109013	lincRNA	225	1	-		TraesCS3D02G027400.1	TraesCS3D02G027400	2609	1	+
LNC_100490	XLOC_274753	lincRNA	258	1	+		TraesCS2B02G130900.1	TraesCS2B02G130900	1624	6	-
LNC_100491	XLOC_274754	lincRNA	336	1	+		TraesCS3A02G484200.1	TraesCS3A02G484200	504	6	-
LNC_105359	XLOC_288348	lincRNA	221	1	+		TraesCS7A02G051900.1	TraesCS7A02G051900	774	9	+
LNC_108457	XLOC_297043	lincRNA	221	1	-		TraesCS1B02G118500.1	TraesCS1B02G118500	295	2	-
LNC_115519	XLOC_315312	lincRNA	215	1	-		TraesCS4B02G306300.2	TraesCS4B02G306300	3761	13	-
LNC_115518	XLOC_315311	intronic_lncRNA	638	6	-		TraesCS4B02G306300.3	TraesCS4B02G306300	3719	13	-
LNC_038699	XLOC_109022	lincRNA	240	1	-		TraesCS4D02G101700.2	TraesCS4D02G101700	3824	10	+
LNC_115515	XLOC_315301	lincRNA	229	1	-		TraesCS4B02G306300.1	TraesCS4B02G306300	3722	13	-
LNC_115514	XLOC_315300	lincRNA	277	1	-		TraesCS4B02G306300.6	TraesCS4B02G306300	4135	12	-
LNC_115517	XLOC_315309	lincRNA	231	1	-		TraesCS4B02G306300.7	TraesCS4B02G306300	4139	12	-
LNC_115516	XLOC_315303	lincRNA	287	1	-		TraesCS4B02G306300.4	TraesCS4B02G306300	3764	13	-
LNC_115511	XLOC_315297	lincRNA	227	1	-		TraesCS4B02G306300.5	TraesCS4B02G306300	2760	10	-
LNC_115510	XLOC_315296	lincRNA	235	1	-		TraesCS3D02G220600.1	TraesCS3D02G220600	363	1	-
LNC_115513	XLOC_315299	lincRNA	220	1	-		TraesCS2A02G567800.1	TraesCS2A02G567800	2652	6	-
LNC_115512	XLOC_315298	lincRNA	239	1	-		TraesCS3B02G197500.1	TraesCS3B02G197500	381	6	-
LNC_108454	XLOC_297032	lincRNA	237	1	-		TraesCS7D02G335900.1	TraesCS7D02G335900	1254	3	-
LNC_059378	XLOC_163398	antisense_lncRNA	210	1	-		TraesCS5B02G433300.1	TraesCS5B02G433300	2615	17	+
LNC_059379	XLOC_163405	lincRNA	201	1	-		TraesCS6D02G374900.1	TraesCS6D02G374900	231	3	+
LNC_059376	XLOC_163392	lincRNA	240	1	-		TraesCS5B02G439500.1	TraesCS5B02G439500	728	1	+
LNC_059377	XLOC_163395	lincRNA	216	1	-		TraesCS1D02G167300.2	TraesCS1D02G167300	1511	5	-
LNC_059374	XLOC_163386	lincRNA	273	1	-		TraesCS2A02G330700.1	TraesCS2A02G330700	1219	2	+
LNC_059375	XLOC_163391	lincRNA	227	1	-		TraesCS7B02G426300.1	TraesCS7B02G426300	456	5	-
LNC_059372	XLOC_163381	lincRNA	232	1	-		TraesCS4A02G222900.1	TraesCS4A02G222900	2357	5	+
LNC_059373	XLOC_163383	lincRNA	218	1	-		TraesCS2B02G308200.2	TraesCS2B02G308200	1940	8	+
LNC_059370	XLOC_163376	antisense_lncRNA	268	1	-		TraesCS4D02G101700.1	TraesCS4D02G101700	3833	10	+
LNC_059371	XLOC_163380	lincRNA	229	1	-		TraesCS5D02G567300.1	TraesCS5D02G567300	1720	10	-
LNC_123334	XLOC_336414	lincRNA	227	1	-		TraesCS3B02G188500.1	TraesCS3B02G188500	237	1	+
LNC_117779	XLOC_321740	lincRNA	226	1	+		TraesCS4A02G246900.1	TraesCS4A02G246900	933	5	-
LNC_120808	XLOC_330200	lincRNA	292	1	-		TraesCS1D02G252900.1	TraesCS1D02G252900	3571	20	-
LNC_034418	XLOC_098757	lincRNA	236	1	+		TraesCS1D02G252900.2	TraesCS1D02G252900	1917	12	-
LNC_034419	XLOC_098759	lincRNA	242	1	+		TraesCS6D02G122600.1	TraesCS6D02G122600	2984	6	+
LNC_034412	XLOC_098738	lincRNA	213	1	+		TraesCS1A02G102300.1	TraesCS1A02G102300	2002	16	-
LNC_034413	XLOC_098739	lincRNA	217	1	+		TraesCS5B02G277100.1	TraesCS5B02G277100	1698	2	-
LNC_034410	XLOC_098736	lincRNA	227	1	+		TraesCS7B02G226200.1	TraesCS7B02G226200	815	1	+
LNC_034411	XLOC_098737	lincRNA	233	1	+		TraesCSU02G029000.1	TraesCSU02G029000	1687	2	-
LNC_034416	XLOC_098747	lincRNA	214	1	+		TraesCS3D02G479300.1	TraesCS3D02G479300	2808	5	-
LNC_034417	XLOC_098751	lincRNA	294	1	+		TraesCS5B02G117800.1	TraesCS5B02G117800	3216	3	+
LNC_034414	XLOC_098740	lincRNA	234	1	+		TraesCS4D02G208200.5	TraesCS4D02G208200	828	8	-
LNC_034415	XLOC_098745	lincRNA	225	1	+		TraesCS5A02G326500.1	TraesCS5A02G326500	1751	2	+
LNC_090300	XLOC_247281	lincRNA	285	1	+		TraesCS1D02G158200.1	TraesCS1D02G158200	1353	7	+
LNC_090301	XLOC_247287	lincRNA	221	1	+		TraesCS1B02G137600.1	TraesCS1B02G137600	1908	1	+
LNC_090302	XLOC_247289	lincRNA	236	1	+		TraesCS1A02G200600.1	TraesCS1A02G200600	5157	5	-
LNC_090303	XLOC_247290	lincRNA	243	1	+		TraesCS5D02G388400.2	TraesCS5D02G388400	2146	11	-
LNC_090304	XLOC_247294	lincRNA	355	1	+		TraesCS3D02G456100.1	TraesCS3D02G456100	1824	6	-
LNC_090305	XLOC_247299	lincRNA	215	1	+		TraesCS2B02G228300.1	TraesCS2B02G228300	1601	6	+
LNC_090306	XLOC_247300	lincRNA	215	1	+		TraesCS6D02G153700.1	TraesCS6D02G153700	3565	16	+
LNC_090307	XLOC_247305	lincRNA	240	1	+		TraesCS1A02G362500.1	TraesCS1A02G362500	958	7	+
LNC_090308	XLOC_247307	lincRNA	228	1	+		TraesCS2D02G172900.1	TraesCS2D02G172900	1371	1	-
LNC_090309	XLOC_247309	lincRNA	274	1	+		TraesCS6A02G231400.2	TraesCS6A02G231400	3614	17	+
LNC_123336	XLOC_336431	lincRNA	270	1	-		TraesCS6A02G231400.1	TraesCS6A02G231400	3590	17	+
LNC_120800	XLOC_330164	lincRNA	218	1	-		TraesCS6A02G231400.4	TraesCS6A02G231400	2656	15	+
LNC_102462	XLOC_279845	lincRNA	268	1	+		TraesCS3A02G020300.1	TraesCS3A02G020300	1639	6	+
LNC_123337	XLOC_336435	lincRNA	220	1	-		TraesCS3B02G267500.1	TraesCS3B02G267500	1620	2	+
LNC_059998	XLOC_165894	lincRNA	388	2	+		TraesCS5D02G369100.1	TraesCS5D02G369100	710	2	+
LNC_059999	XLOC_165896	lincRNA	202	1	+		TraesCS4B02G312600.1	TraesCS4B02G312600	1707	3	-
LNC_108458	XLOC_297044	lincRNA	245	1	-		TraesCS5D02G359100.1	TraesCS5D02G359100	1986	1	+
LNC_059992	XLOC_165863	lincRNA	227	1	+		TraesCS2B02G579100.1	TraesCS2B02G579100	2395	8	+
LNC_059993	XLOC_165882	lincRNA	235	1	+		TraesCS1B02G028800.1	TraesCS1B02G028800	1541	2	-
LNC_059990	XLOC_165849	lincRNA	310	1	+		TraesCS1D02G102500.3	TraesCS1D02G102500	4836	5	-
LNC_059991	XLOC_165851	lincRNA	313	1	+		TraesCS1B02G157500.1	TraesCS1B02G157500	1378	2	+
LNC_059996	XLOC_165889	lincRNA	224	1	+		TraesCS5B02G529400.1	TraesCS5B02G529400	2164	10	-
LNC_059997	XLOC_165893	lincRNA	352	3	+		TraesCS2D02G358700.1	TraesCS2D02G358700	1840	2	-
LNC_059994	XLOC_165883	antisense_lncRNA	313	1	+		TraesCS2A02G075900.1	TraesCS2A02G075900	1744	1	+
LNC_059995	XLOC_165886	lincRNA	237	1	+		TraesCS1D02G195200.1	TraesCS1D02G195200	1457	11	+
LNC_039957	XLOC_112459	antisense_lncRNA	250	1	-		TraesCSU02G008300.1	TraesCSU02G008300	1748	8	+
LNC_123330	XLOC_336403	lincRNA	236	1	-		TraesCS4D02G238100.1	TraesCS4D02G238100	1378	1	+
LNC_108459	XLOC_297052	lincRNA	223	1	-		TraesCS1D02G047100.1	TraesCS1D02G047100	897	9	+
LNC_053171	XLOC_147878	lincRNA	230	1	-		TraesCS4D02G232700.1	TraesCS4D02G232700	1898	5	+
LNC_085258	XLOC_232174	lincRNA	217	1	+		TraesCS5B02G227500.1	TraesCS5B02G227500	282	2	+
LNC_085259	XLOC_232179	lincRNA	226	1	+		TraesCS3B02G414200.1	TraesCS3B02G414200	1057	10	+
LNC_085254	XLOC_232159	lincRNA	324	1	+		TraesCS3D02G356100.1	TraesCS3D02G356100	381	2	-
LNC_085255	XLOC_232160	lincRNA	238	1	+		TraesCS6A02G231400.3	TraesCS6A02G231400	3593	17	+
LNC_085256	XLOC_232167	antisense_lncRNA	210	1	+		TraesCS3B02G090400.1	TraesCS3B02G090400	2247	3	+
LNC_085257	XLOC_232173	antisense_lncRNA	208	1	+		TraesCS5A02G348800.1	TraesCS5A02G348800	3110	2	+
LNC_085250	XLOC_232150	lincRNA	225	1	+		TraesCS4D02G350200.1	TraesCS4D02G350200	1869	6	+
LNC_085251	XLOC_232153	lincRNA	229	1	+		TraesCS6A02G378600.1	TraesCS6A02G378600	1695	3	+
LNC_085252	XLOC_232154	lincRNA	207	1	+		TraesCS2D02G378500.1	TraesCS2D02G378500	2771	10	-
LNC_085253	XLOC_232156	lincRNA	225	1	+		TraesCS7A02G336700.1	TraesCS7A02G336700	1573	2	-
LNC_074773	XLOC_203485	lincRNA	231	1	-		TraesCS2D02G378500.2	TraesCS2D02G378500	2555	10	-
LNC_074772	XLOC_203482	lincRNA	216	1	-		TraesCS2D02G378500.4	TraesCS2D02G378500	2446	8	-
LNC_074771	XLOC_203478	lincRNA	202	1	-		TraesCS2D02G177100.1	TraesCS2D02G177100	1245	2	+
LNC_074770	XLOC_203473	lincRNA	267	1	-		TraesCS1A02G129300.1	TraesCS1A02G129300	3096	12	-
LNC_074777	XLOC_203493	lincRNA	227	1	-		TraesCS3A02G425700.1	TraesCS3A02G425700	654	5	+
LNC_074776	XLOC_203490	lincRNA	224	1	-		TraesCS7A02G357800.1	TraesCS7A02G357800	1451	10	+
LNC_074775	XLOC_203488	lincRNA	215	1	-		TraesCS7A02G357800.2	TraesCS7A02G357800	1475	10	+
LNC_074774	XLOC_203487	lincRNA	253	1	-		TraesCS2D02G154500.1	TraesCS2D02G154500	2404	1	+
LNC_074779	XLOC_203496	lincRNA	229	1	-		TraesCS6B02G341200.1	TraesCS6B02G341200	708	1	+
LNC_074778	XLOC_203495	lincRNA	276	1	-		TraesCS7A02G512800.1	TraesCS7A02G512800	424	1	+
LNC_088618	XLOC_242351	lincRNA	280	1	-		TraesCS7A02G512800.2	TraesCS7A02G512800	615	2	+
LNC_123332	XLOC_336411	lincRNA	235	1	-		TraesCS6A02G286300.1	TraesCS6A02G286300	1706	10	-
LNC_020260	XLOC_057580	lincRNA	236	1	-		TraesCS6A02G035800.1	TraesCS6A02G035800	1470	2	-
LNC_020261	XLOC_057581	lincRNA	219	1	-		TraesCSU02G244000.1	TraesCSU02G244000	621	5	+
LNC_020262	XLOC_057582	lincRNA	240	1	-		TraesCS6D02G178500.1	TraesCS6D02G178500	348	1	-
LNC_020263	XLOC_057586	lincRNA	226	1	-		TraesCS1D02G444300.1	TraesCS1D02G444300	1465	8	-
LNC_020264	XLOC_057593	lincRNA	201	1	-		TraesCS4D02G208200.1	TraesCS4D02G208200	930	11	-
LNC_020265	XLOC_057594	lincRNA	232	1	-		TraesCS7D02G235800.1	TraesCS7D02G235800	2363	6	-
LNC_020266	XLOC_057595	lincRNA	217	1	-		TraesCS1B02G246000.1	TraesCS1B02G246000	1440	4	+
LNC_020267	XLOC_057597	lincRNA	207	1	-		TraesCS7D02G235800.2	TraesCS7D02G235800	2354	6	-
LNC_020268	XLOC_057612	lincRNA	217	1	-		TraesCS6D02G236400.1	TraesCS6D02G236400	2655	7	-
LNC_020269	XLOC_057616	lincRNA	234	1	-		TraesCS2D02G519800.1	TraesCS2D02G519800	2075	11	-
LNC_094995	XLOC_259799	lincRNA	228	1	+		TraesCS7D02G221200.1	TraesCS7D02G221200	1311	4	-
LNC_093561	XLOC_255233	lincRNA	227	1	-		TraesCS1B02G008800.1	TraesCS1B02G008800	2400	1	-
LNC_123333	XLOC_336412	lincRNA	208	1	-		TraesCS3D02G350900.1	TraesCS3D02G350900	1836	2	+
LNC_104803	XLOC_286538	lincRNA	299	1	+		TraesCS4A02G095000.1	TraesCS4A02G095000	2077	4	+
LNC_094994	XLOC_259796	lincRNA	227	1	+		TraesCS7B02G259600.1	TraesCS7B02G259600	315	5	+
LNC_047979	XLOC_134369	lincRNA	288	1	+		TraesCS4A02G095000.2	TraesCS4A02G095000	2074	4	+
LNC_047978	XLOC_134349	lincRNA	238	1	+		TraesCS7A02G380000.1	TraesCS7A02G380000	1608	3	-
LNC_047977	XLOC_134347	lincRNA	226	1	+		TraesCS7A02G380000.2	TraesCS7A02G380000	1611	3	-
LNC_047976	XLOC_134346	lincRNA	213	1	+		TraesCS5A02G245600.1	TraesCS5A02G245600	1192	2	+
LNC_047975	XLOC_134345	lincRNA	220	1	+		TraesCS4A02G173200.1	TraesCS4A02G173200	1650	1	-
LNC_047974	XLOC_134341	lincRNA	237	1	+		TraesCS6D02G065500.1	TraesCS6D02G065500	234	3	-
LNC_047973	XLOC_134336	lincRNA	234	1	+		TraesCS7B02G029100.1	TraesCS7B02G029100	806	3	-
LNC_047972	XLOC_134335	lincRNA	207	1	+		TraesCS4D02G208200.2	TraesCS4D02G208200	942	11	-
LNC_047971	XLOC_134334	lincRNA	240	1	+		TraesCS4D02G179300.1	TraesCS4D02G179300	1529	6	-
LNC_047970	XLOC_134326	lincRNA	726	4	+		TraesCS4D02G360500.1	TraesCS4D02G360500	3789	3	-
LNC_046628	XLOC_129819	lincRNA	217	1	-		TraesCS5B02G424000.1	TraesCS5B02G424000	255	2	-
LNC_046629	XLOC_129821	lincRNA	228	1	-		TraesCS2A02G315300.1	TraesCS2A02G315300	2038	6	-
LNC_046624	XLOC_129804	intronic_lncRNA	358	3	-		TraesCS4B02G131100.1	TraesCS4B02G131100	1312	4	-
LNC_046625	XLOC_129809	lincRNA	241	1	-		TraesCSU02G230200.1	TraesCSU02G230200	978	1	+
LNC_046626	XLOC_129810	lincRNA	210	1	-		TraesCS2B02G405000.1	TraesCS2B02G405000	303	1	+
LNC_046627	XLOC_129812	lincRNA	227	1	-		TraesCS5A02G295400.2	TraesCS5A02G295400	1955	13	-
LNC_046620	XLOC_129788	lincRNA	228	1	-		TraesCS7A02G565200.1	TraesCS7A02G565200	2199	4	-
LNC_046621	XLOC_129790	lincRNA	237	1	-		TraesCS7D02G096700.1	TraesCS7D02G096700	1504	7	+
LNC_046622	XLOC_129792	lincRNA	314	1	-		TraesCS5A02G295400.1	TraesCS5A02G295400	1982	13	-
LNC_046623	XLOC_129799	lincRNA	273	1	-		TraesCS7A02G201300.1	TraesCS7A02G201300	658	1	+
LNC_109734	XLOC_299761	lincRNA	224	1	-		TraesCS1A02G350100.1	TraesCS1A02G350100	1870	7	-
LNC_124468	XLOC_340629	lincRNA	226	1	+		TraesCS1D02G130200.1	TraesCS1D02G130200	1384	4	+
LNC_113175	XLOC_308713	lincRNA	244	1	+		TraesCS6B02G100600.1	TraesCS6B02G100600	1515	3	+
LNC_113174	XLOC_308710	lincRNA	306	1	+		TraesCS5B02G024900.1	TraesCS5B02G024900	519	2	+
LNC_113177	XLOC_308715	lincRNA	347	1	+		TraesCS7A02G270700.1	TraesCS7A02G270700	2104	2	-
LNC_113176	XLOC_308714	lincRNA	229	1	+		TraesCS7B02G253000.1	TraesCS7B02G253000	1258	4	+
LNC_113171	XLOC_308703	lincRNA	278	1	+		TraesCS3B02G425000.1	TraesCS3B02G425000	894	1	-
LNC_113170	XLOC_308699	lincRNA	234	1	+		TraesCS4A02G036800.2	TraesCS4A02G036800	2665	17	+
LNC_113173	XLOC_308707	lincRNA	210	1	+		TraesCS4D02G189100.1	TraesCS4D02G189100	2164	1	+
LNC_113172	XLOC_308706	lincRNA	223	1	+		TraesCS4A02G036800.1	TraesCS4A02G036800	3097	20	+
LNC_113179	XLOC_308717	intronic_lncRNA	649	5	+		TraesCS1A02G186200.1	TraesCS1A02G186200	909	2	-
LNC_113178	XLOC_308716	lincRNA	253	1	+		TraesCS3D02G116500.1	TraesCS3D02G116500	1929	1	-
LNC_112888	XLOC_308006	lincRNA	206	1	+		TraesCS5B02G218100.1	TraesCS5B02G218100	3365	2	-
LNC_112889	XLOC_308007	lincRNA	261	1	+		TraesCS1D02G114600.1	TraesCS1D02G114600	1624	9	+
LNC_112886	XLOC_308004	lincRNA	230	1	+		TraesCS3D02G110700.1	TraesCS3D02G110700	2472	20	+
LNC_112887	XLOC_308005	lincRNA	223	1	+		TraesCS3B02G139600.1	TraesCS3B02G139600	1770	5	-
LNC_112884	XLOC_307998	lincRNA	230	1	+		TraesCS2A02G155200.1	TraesCS2A02G155200	1374	5	+
LNC_109735	XLOC_299762	lincRNA	226	1	-		TraesCS7D02G468500.1	TraesCS7D02G468500	582	1	+
LNC_112882	XLOC_307995	lincRNA	241	1	+		TraesCS3B02G137200.1	TraesCS3B02G137200	1889	6	-
LNC_112883	XLOC_307996	lincRNA	240	1	+		TraesCS3A02G448900.1	TraesCS3A02G448900	2363	13	-
LNC_112880	XLOC_307992	lincRNA	221	1	+		TraesCS5B02G441300.1	TraesCS5B02G441300	423	1	-
LNC_112881	XLOC_307994	intronic_lncRNA	1440	10	+		TraesCS3D02G335600.1	TraesCS3D02G335600	3290	20	-
LNC_105385	XLOC_288439	lincRNA	277	1	+		TraesCS2D02G559300.1	TraesCS2D02G559300	1707	1	-
LNC_071360	XLOC_194463	lincRNA	302	1	+		TraesCS1D02G345600.1	TraesCS1D02G345600	2160	9	+
LNC_105384	XLOC_288434	lincRNA	240	1	+		TraesCS2D02G217800.1	TraesCS2D02G217800	844	3	+
LNC_105387	XLOC_288441	lincRNA	301	1	+		TraesCS4B02G008900.1	TraesCS4B02G008900	587	3	-
LNC_124460	XLOC_340588	lincRNA	247	1	+		TraesCS2D02G442200.1	TraesCS2D02G442200	1591	3	+
LNC_099019	XLOC_270229	lincRNA	218	1	-		TraesCS7A02G020500.1	TraesCS7A02G020500	1483	7	-
LNC_099018	XLOC_270227	lincRNA	233	1	-		TraesCSU02G158000.1	TraesCSU02G158000	192	1	+
LNC_099013	XLOC_270214	lincRNA	205	1	-		TraesCS2B02G229900.2	TraesCS2B02G229900	1614	16	+
LNC_099012	XLOC_270212	antisense_lncRNA	225	1	-		TraesCS6A02G356300.1	TraesCS6A02G356300	1248	3	-
LNC_099011	XLOC_270210	lincRNA	202	1	-		TraesCS2B02G229900.1	TraesCS2B02G229900	1596	16	+
LNC_099010	XLOC_270209	lincRNA	281	1	-		TraesCS2D02G048300.1	TraesCS2D02G048300	607	2	-
LNC_099017	XLOC_270222	lincRNA	208	1	-		TraesCS3A02G152100.1	TraesCS3A02G152100	1735	2	+
LNC_099016	XLOC_270219	lincRNA	229	1	-		TraesCS2B02G351700.1	TraesCS2B02G351700	600	1	+
LNC_099015	XLOC_270216	lincRNA	225	1	-		TraesCS6A02G291700.1	TraesCS6A02G291700	273	2	-
LNC_099014	XLOC_270215	lincRNA	225	1	-		TraesCS5D02G385600.1	TraesCS5D02G385600	1558	6	+
LNC_051505	XLOC_143746	lincRNA	1675	5	-		TraesCS2D02G383400.1	TraesCS2D02G383400	1980	8	-
LNC_051504	XLOC_143744	lincRNA	222	1	-		TraesCS4D02G068100.1	TraesCS4D02G068100	2207	16	+
LNC_051507	XLOC_143749	lincRNA	226	1	-		TraesCS6A02G206800.1	TraesCS6A02G206800	552	5	-
LNC_051506	XLOC_143747	lincRNA	229	1	-		TraesCS5A02G325200.1	TraesCS5A02G325200	1615	1	-
LNC_040288	XLOC_113758	intronic_lncRNA	703	4	+		TraesCS3A02G046300.1	TraesCS3A02G046300	646	2	+
LNC_040289	XLOC_113761	lincRNA	228	1	+		TraesCS6A02G340400.1	TraesCS6A02G340400	3239	17	+
LNC_051503	XLOC_143743	lincRNA	230	1	-		TraesCS2B02G201200.1	TraesCS2B02G201200	690	1	+
LNC_051502	XLOC_143740	lincRNA	263	1	-		TraesCS1B02G364300.1	TraesCS1B02G364300	1023	7	-
LNC_040284	XLOC_113738	lincRNA	221	1	+		TraesCS3A02G201500.1	TraesCS3A02G201500	2823	1	+
LNC_040285	XLOC_113739	lincRNA	404	1	+		TraesCS1A02G049600.1	TraesCS1A02G049600	2043	2	-
LNC_040286	XLOC_113743	lincRNA	211	1	+		TraesCS4A02G417500.1	TraesCS4A02G417500	1157	7	-
LNC_040287	XLOC_113751	lincRNA	220	1	+		TraesCS1A02G437300.1	TraesCS1A02G437300	1247	1	+
LNC_040280	XLOC_113709	lincRNA	458	2	+		TraesCS3D02G083500.1	TraesCS3D02G083500	1203	5	+
LNC_040281	XLOC_113714	lincRNA	222	1	+		TraesCS7D02G459400.1	TraesCS7D02G459400	447	1	-
LNC_040282	XLOC_113722	lincRNA	210	1	+		TraesCS1A02G248700.1	TraesCS1A02G248700	974	3	-
LNC_040283	XLOC_113725	lincRNA	392	1	+		TraesCS3A02G497700.1	TraesCS3A02G497700	987	2	-
LNC_120518	XLOC_329082	lincRNA	210	1	+		TraesCS6A02G032800.1	TraesCS6A02G032800	1858	1	+
LNC_013929	XLOC_039742	lincRNA	230	1	-		TraesCS3A02G373900.1	TraesCS3A02G373900	429	1	+
LNC_013928	XLOC_039741	lincRNA	220	1	-		TraesCS5A02G115200.1	TraesCS5A02G115200	1398	10	+
LNC_013921	XLOC_039723	lincRNA	265	1	-		TraesCS3D02G100200.3	TraesCS3D02G100200	1224	2	-
LNC_013920	XLOC_039720	lincRNA	233	1	-		TraesCS7D02G248700.1	TraesCS7D02G248700	833	3	-
LNC_013923	XLOC_039726	lincRNA	212	1	-		TraesCS2D02G164200.1	TraesCS2D02G164200	1708	1	+
LNC_013922	XLOC_039725	intronic_lncRNA	220	2	-		TraesCS6B02G247300.1	TraesCS6B02G247300	1319	3	+
LNC_013925	XLOC_039730	lincRNA	207	1	-		TraesCS7A02G290100.1	TraesCS7A02G290100	438	1	+
LNC_013924	XLOC_039729	lincRNA	223	1	-		TraesCS1D02G312600.1	TraesCS1D02G312600	2118	5	+
LNC_013927	XLOC_039735	lincRNA	229	1	-		TraesCSU02G094000.1	TraesCSU02G094000	348	2	-
LNC_013926	XLOC_039731	lincRNA	204	1	-		TraesCS5A02G341600.1	TraesCS5A02G341600	1771	2	+
LNC_120515	XLOC_329065	lincRNA	211	1	+		TraesCS3A02G267400.1	TraesCS3A02G267400	994	7	+
LNC_094992	XLOC_259792	lincRNA	215	1	+		TraesCS3B02G107600.1	TraesCS3B02G107600	4166	2	+
LNC_112228	XLOC_306577	lincRNA	240	1	+		TraesCS2A02G271600.1	TraesCS2A02G271600	594	1	-
LNC_112229	XLOC_306578	lincRNA	214	1	+		TraesCS5D02G247100.2	TraesCS5D02G247100	598	3	-
LNC_009952	XLOC_028061	lincRNA	215	1	-		TraesCS3A02G344200.1	TraesCS3A02G344200	471	2	+
LNC_112222	XLOC_306570	lincRNA	207	1	+		TraesCS4D02G050200.1	TraesCS4D02G050200	3891	2	-
LNC_112223	XLOC_306571	lincRNA	221	1	+		TraesCS2D02G540900.1	TraesCS2D02G540900	291	3	-
LNC_112220	XLOC_306568	lincRNA	230	1	+		TraesCS1A02G043000.1	TraesCS1A02G043000	483	1	+
LNC_112221	XLOC_306569	lincRNA	226	1	+		TraesCS1B02G449100.1	TraesCS1B02G449100	901	2	+
LNC_112226	XLOC_306574	lincRNA	208	1	+		TraesCS6A02G079600.1	TraesCS6A02G079600	231	1	+
LNC_112227	XLOC_306575	lincRNA	219	1	+		TraesCS2B02G175300.1	TraesCS2B02G175300	1394	6	+
LNC_112224	XLOC_306572	lincRNA	227	1	+		TraesCSU02G255300.1	TraesCSU02G255300	635	2	-
LNC_112225	XLOC_306573	lincRNA	232	1	+		TraesCS1A02G309900.1	TraesCS1A02G309900	1674	2	-
LNC_044666	XLOC_125321	intronic_lncRNA	624	2	-		TraesCS5D02G081100.1	TraesCS5D02G081100	1343	3	-
LNC_044667	XLOC_125325	intronic_lncRNA	542	4	-		TraesCS5D02G445100.1	TraesCS5D02G445100	1959	2	+
LNC_044664	XLOC_125318	lincRNA	234	1	-		TraesCS7D02G279600.2	TraesCS7D02G279600	645	3	-
LNC_044665	XLOC_125319	lincRNA	214	1	-		TraesCS7D02G279600.1	TraesCS7D02G279600	801	2	-
LNC_044662	XLOC_125313	lincRNA	249	1	-		TraesCS7A02G001200.1	TraesCS7A02G001200	705	5	+
LNC_044663	XLOC_125315	lincRNA	236	1	-		TraesCS3A02G155100.1	TraesCS3A02G155100	1723	8	-
LNC_044660	XLOC_125310	lincRNA	240	1	-		TraesCS3A02G155100.2	TraesCS3A02G155100	1726	8	-
LNC_044661	XLOC_125312	lincRNA	226	1	-		TraesCS3A02G155100.3	TraesCS3A02G155100	1720	8	-
LNC_044668	XLOC_125327	lincRNA	210	1	-		TraesCS6B02G317100.1	TraesCS6B02G317100	1333	1	-
LNC_044669	XLOC_125333	lincRNA	208	1	-		TraesCS6D02G089100.2	TraesCS6D02G089100	1581	9	-
LNC_093569	XLOC_255248	lincRNA	201	1	-		TraesCS6B02G393700.1	TraesCS6B02G393700	1341	2	+
LNC_062958	XLOC_172906	lincRNA	220	1	+		TraesCS6B02G470300.1	TraesCS6B02G470300	1452	3	-
LNC_103429	XLOC_282611	lincRNA	212	1	-		TraesCS5B02G560900.1	TraesCS5B02G560900	1806	2	+
LNC_062959	XLOC_172908	lincRNA	225	1	+		TraesCS1B02G374400.1	TraesCS1B02G374400	402	1	-
LNC_063786	XLOC_175231	lincRNA	228	1	-		TraesCS3B02G474600.1	TraesCS3B02G474600	432	2	-
LNC_018455	XLOC_053547	antisense_lncRNA	282	1	-		TraesCS2B02G515700.1	TraesCS2B02G515700	978	1	-
LNC_097384	XLOC_266323	lincRNA	748	2	-		TraesCS6A02G154400.1	TraesCS6A02G154400	6501	41	-
LNC_018456	XLOC_053550	lincRNA	232	1	-		TraesCS1A02G171200.1	TraesCS1A02G171200	1546	6	+
LNC_093568	XLOC_255245	lincRNA	224	1	-		TraesCS2A02G409500.1	TraesCS2A02G409500	1579	6	+
LNC_018457	XLOC_053552	lincRNA	220	1	-		TraesCS2D02G316300.1	TraesCS2D02G316300	913	5	+
LNC_018450	XLOC_053542	intronic_lncRNA	548	2	-		TraesCS4A02G145200.1	TraesCS4A02G145200	435	3	-
LNC_126322	XLOC_347591	lincRNA	318	1	-		TraesCS2A02G376600.2	TraesCS2A02G376600	771	7	+
LNC_018451	XLOC_053542	antisense_lncRNA	529	2	-		TraesCS2A02G376600.1	TraesCS2A02G376600	684	6	+
LNC_036241	XLOC_102687	lincRNA	208	1	+		TraesCS5A02G533800.3	TraesCS5A02G533800	2208	5	-
LNC_018452	XLOC_053543	intronic_lncRNA	496	2	-		TraesCS5A02G533800.2	TraesCS5A02G533800	2199	5	-
LNC_036240	XLOC_102686	lincRNA	204	1	+		TraesCS5A02G533800.1	TraesCS5A02G533800	2049	5	-
LNC_018453	XLOC_053544	antisense_lncRNA	526	2	-		TraesCS2D02G072900.1	TraesCS2D02G072900	1705	10	+
LNC_036243	XLOC_102692	lincRNA	240	1	+		TraesCS3B02G315400.2	TraesCS3B02G315400	3977	6	+
LNC_126325	XLOC_347597	lincRNA	300	2	-		TraesCS3B02G315400.3	TraesCS3B02G315400	3459	4	+
LNC_009957	XLOC_028067	lincRNA	254	1	-		TraesCS2D02G353000.1	TraesCS2D02G353000	1985	4	-
LNC_062953	XLOC_172893	lincRNA	247	1	+		TraesCS3B02G315400.1	TraesCS3B02G315400	3980	6	+
LNC_062954	XLOC_172895	lincRNA	238	1	+		TraesCS6D02G352700.1	TraesCS6D02G352700	1308	4	+
LNC_062955	XLOC_172896	lincRNA	225	1	+		TraesCS7B02G371600.1	TraesCS7B02G371600	4285	2	-
LNC_067768	XLOC_184763	lincRNA	235	1	+		TraesCS7B02G238900.1	TraesCS7B02G238900	2839	3	+
LNC_067769	XLOC_184765	lincRNA	239	1	+		TraesCS7D02G261700.3	TraesCS7D02G261700	1068	8	-
LNC_036247	XLOC_102721	lincRNA	203	1	+		TraesCS3D02G532000.1	TraesCS3D02G532000	776	3	-
LNC_067760	XLOC_184739	lincRNA	229	1	+		TraesCS6B02G122800.2	TraesCS6B02G122800	867	2	+
LNC_067761	XLOC_184747	lincRNA	219	1	+		TraesCS6B02G122800.1	TraesCS6B02G122800	1046	1	+
LNC_067762	XLOC_184749	lincRNA	218	1	+		TraesCS2B02G175600.1	TraesCS2B02G175600	902	6	-
LNC_067763	XLOC_184750	lincRNA	224	1	+		TraesCS2A02G274400.1	TraesCS2A02G274400	792	2	-
LNC_067764	XLOC_184752	intronic_lncRNA	303	3	+		TraesCS4D02G291800.1	TraesCS4D02G291800	1981	5	-
LNC_067765	XLOC_184757	lincRNA	1711	3	+		TraesCS3D02G193700.1	TraesCS3D02G193700	717	1	-
LNC_067766	XLOC_184759	lincRNA	212	1	+		TraesCS7D02G123100.1	TraesCS7D02G123100	1347	1	+
LNC_067767	XLOC_184762	lincRNA	230	1	+		TraesCSU02G098600.1	TraesCSU02G098600	1045	1	+
LNC_103447	XLOC_282646	lincRNA	240	1	-		TraesCS5A02G277500.1	TraesCS5A02G277500	1020	3	-
LNC_104262	XLOC_284486	lincRNA	251	1	-		TraesCS7A02G088500.1	TraesCS7A02G088500	1309	8	-
LNC_055501	XLOC_153552	lincRNA	238	1	+		TraesCS1B02G095900.1	TraesCS1B02G095900	1587	4	-
LNC_055500	XLOC_153551	lincRNA	233	1	+		TraesCS1A02G121000.1	TraesCS1A02G121000	2426	16	+
LNC_055503	XLOC_153559	lincRNA	221	1	+		TraesCS6A02G290700.1	TraesCS6A02G290700	408	1	+
LNC_055502	XLOC_153553	lincRNA	289	1	+		TraesCS3D02G299300.1	TraesCS3D02G299300	1573	3	-
LNC_055505	XLOC_153567	lincRNA	240	1	+		TraesCS7B02G390200.1	TraesCS7B02G390200	207	2	+
LNC_055504	XLOC_153562	lincRNA	226	1	+		TraesCS1D02G270100.1	TraesCS1D02G270100	745	3	+
LNC_055507	XLOC_153573	lincRNA	225	1	+		TraesCS1D02G146700.1	TraesCS1D02G146700	3435	2	-
LNC_055506	XLOC_153568	lincRNA	220	1	+		TraesCS3B02G325600.1	TraesCS3B02G325600	1691	2	-
LNC_055509	XLOC_153579	lincRNA	226	1	+		TraesCS7D02G090700.1	TraesCS7D02G090700	384	1	-
LNC_055508	XLOC_153577	lincRNA	299	1	+		TraesCS5A02G430300.1	TraesCS5A02G430300	597	1	+
LNC_100230	XLOC_273894	lincRNA	226	1	+		TraesCS1A02G139500.1	TraesCS1A02G139500	4422	7	+
LNC_100231	XLOC_273896	lincRNA	328	1	+		TraesCS1A02G139500.2	TraesCS1A02G139500	3938	8	+
LNC_100236	XLOC_273932	lincRNA	238	1	+		TraesCS1A02G139500.3	TraesCS1A02G139500	3581	4	+
LNC_100237	XLOC_273944	lincRNA	280	1	+		TraesCS7A02G134700.2	TraesCS7A02G134700	2907	12	+
LNC_057909	XLOC_160215	lincRNA	202	1	-		TraesCS7A02G134700.1	TraesCS7A02G134700	2929	13	+
LNC_057908	XLOC_160214	lincRNA	216	1	-		TraesCS3B02G000700.1	TraesCS3B02G000700	1877	12	+
LNC_100234	XLOC_273914	lincRNA	226	1	+		TraesCS5A02G427800.1	TraesCS5A02G427800	4408	8	-
LNC_057903	XLOC_160206	lincRNA	235	1	-		TraesCS3B02G506400.1	TraesCS3B02G506400	315	1	+
LNC_057902	XLOC_160205	lincRNA	266	1	-		TraesCS5A02G427800.2	TraesCS5A02G427800	4489	7	-
LNC_057901	XLOC_160203	lincRNA	294	1	-		TraesCS2A02G062600.1	TraesCS2A02G062600	1007	2	-
LNC_057900	XLOC_160201	antisense_lncRNA	220	1	-		TraesCS7D02G080900.1	TraesCS7D02G080900	1578	1	+
LNC_057907	XLOC_160213	lincRNA	323	1	-		TraesCS2A02G468200.1	TraesCS2A02G468200	2038	3	-
LNC_057906	XLOC_160212	lincRNA	230	1	-		TraesCS7D02G218700.1	TraesCS7D02G218700	2967	2	-
LNC_057905	XLOC_160211	lincRNA	209	1	-		TraesCS6D02G350800.1	TraesCS6D02G350800	1147	6	+
LNC_057904	XLOC_160207	lincRNA	228	1	-		TraesCS6B02G188600.1	TraesCS6B02G188600	3573	10	+
LNC_108009	XLOC_295636	lincRNA	214	1	-		TraesCS1B02G170300.1	TraesCS1B02G170300	5107	4	+
LNC_105699	XLOC_289337	lincRNA	219	1	+		TraesCS4A02G241100.1	TraesCS4A02G241100	600	7	-
LNC_108008	XLOC_295634	intronic_lncRNA	271	2	-		TraesCS3B02G478800.1	TraesCS3B02G478800	1173	4	+
LNC_105698	XLOC_289336	lincRNA	237	1	+		TraesCS1A02G300300.1	TraesCS1A02G300300	381	1	+
LNC_041908	XLOC_117665	lincRNA	206	1	+		TraesCS5B02G379800.2	TraesCS5B02G379800	1126	7	+
LNC_041909	XLOC_117666	lincRNA	229	1	+		TraesCS2B02G147700.1	TraesCS2B02G147700	1101	6	-
LNC_041904	XLOC_117657	lincRNA	214	1	+		TraesCS2A02G413800.1	TraesCS2A02G413800	841	2	+
LNC_041905	XLOC_117660	lincRNA	276	1	+		TraesCS1D02G406800.1	TraesCS1D02G406800	1473	1	+
LNC_041906	XLOC_117663	lincRNA	284	1	+		TraesCS2A02G308600.3	TraesCS2A02G308600	2026	15	-
LNC_041907	XLOC_117664	lincRNA	213	1	+		TraesCS1B02G234300.1	TraesCS1B02G234300	2490	4	+
LNC_041900	XLOC_117652	lincRNA	209	1	+		TraesCS6B02G340300.1	TraesCS6B02G340300	1571	1	+
LNC_041901	XLOC_117653	lincRNA	206	1	+		TraesCS7A02G048100.1	TraesCS7A02G048100	1795	1	+
LNC_041902	XLOC_117654	lincRNA	287	1	+		TraesCS1D02G377500.1	TraesCS1D02G377500	138	1	+
LNC_041903	XLOC_117656	lincRNA	210	1	+		TraesCS3B02G443300.2	TraesCS3B02G443300	790	5	-
LNC_124931	XLOC_342566	lincRNA	261	2	+		TraesCS3B02G443300.1	TraesCS3B02G443300	793	5	-
LNC_105693	XLOC_289328	lincRNA	224	1	+		TraesCS2B02G092100.1	TraesCS2B02G092100	1747	1	+
LNC_124930	XLOC_342560	lincRNA	220	1	+		TraesCS5B02G154700.2	TraesCS5B02G154700	3288	8	-
LNC_105692	XLOC_289326	lincRNA	227	1	+		TraesCS5B02G154700.3	TraesCS5B02G154700	4693	14	-
LNC_108001	XLOC_295589	lincRNA	258	1	-		TraesCS5B02G154700.1	TraesCS5B02G154700	3789	7	-
LNC_111148	XLOC_304050	lincRNA	210	1	+		TraesCS7A02G145100.5	TraesCS7A02G145100	3880	9	+
LNC_111149	XLOC_304051	lincRNA	234	1	+		TraesCS5D02G168700.1	TraesCS5D02G168700	1450	8	-
LNC_105036	XLOC_287418	lincRNA	228	1	+		TraesCS2B02G081500.1	TraesCS2B02G081500	648	2	-
LNC_111142	XLOC_304036	lincRNA	217	1	+		TraesCS5A02G205300.1	TraesCS5A02G205300	249	1	-
LNC_111143	XLOC_304040	intronic_lncRNA	278	3	+		TraesCS2B02G167300.1	TraesCS2B02G167300	1438	3	-
LNC_111140	XLOC_304032	lincRNA	216	1	+		TraesCS2D02G346400.1	TraesCS2D02G346400	1323	8	-
LNC_111141	XLOC_304033	lincRNA	227	1	+		TraesCS2A02G308600.4	TraesCS2A02G308600	2104	14	-
LNC_111146	XLOC_304048	lincRNA	238	1	+		TraesCS5D02G357800.1	TraesCS5D02G357800	2798	7	-
LNC_108003	XLOC_295596	lincRNA	1265	8	-		TraesCS2B02G323900.1	TraesCS2B02G323900	1953	3	+
LNC_111144	XLOC_304041	lincRNA	254	1	+		TraesCS2A02G308600.5	TraesCS2A02G308600	2077	14	-
LNC_111145	XLOC_304047	lincRNA	233	1	+		TraesCS3B02G571600.1	TraesCS3B02G571600	2004	2	+
LNC_066419	XLOC_181931	antisense_lncRNA	216	1	+		TraesCS2D02G259300.1	TraesCS2D02G259300	1699	7	+
LNC_066418	XLOC_181929	lincRNA	214	1	+		TraesCS5B02G461300.1	TraesCS5B02G461300	735	6	-
LNC_108002	XLOC_295596	lincRNA	1250	8	-		TraesCS2D02G259300.3	TraesCS2D02G259300	2688	12	+
LNC_066411	XLOC_181909	lincRNA	272	1	+		TraesCS2D02G259300.2	TraesCS2D02G259300	1873	9	+
LNC_066410	XLOC_181900	lincRNA	234	1	+		TraesCS4A02G452800.1	TraesCS4A02G452800	1654	2	+
LNC_066413	XLOC_181914	lincRNA	224	1	+		TraesCS5B02G465100.1	TraesCS5B02G465100	1125	11	-
LNC_066412	XLOC_181910	lincRNA	217	1	+		TraesCS1D02G277100.3	TraesCS1D02G277100	5916	21	-
LNC_066415	XLOC_181919	lincRNA	247	1	+		TraesCS3D02G186600.1	TraesCS3D02G186600	1324	7	-
LNC_066414	XLOC_181917	antisense_lncRNA	218	1	+		TraesCS6B02G382600.1	TraesCS6B02G382600	1613	8	-
LNC_066417	XLOC_181927	lincRNA	286	1	+		TraesCS1D02G095900.2	TraesCS1D02G095900	1666	2	+
LNC_066416	XLOC_181923	antisense_lncRNA	235	1	+		TraesCS3D02G500600.1	TraesCS3D02G500600	1374	11	-
LNC_098229	XLOC_268659	lincRNA	223	1	-		TraesCS5D02G382600.1	TraesCS5D02G382600	1415	1	+
LNC_108007	XLOC_295629	lincRNA	260	1	-		TraesCS7B02G247300.1	TraesCS7B02G247300	1086	1	-
LNC_102820	XLOC_281177	lincRNA	229	1	-		TraesCS1B02G281700.1	TraesCS1B02G281700	333	1	-
LNC_031316	XLOC_090267	lincRNA	237	1	-		TraesCS2B02G585300.1	TraesCS2B02G585300	2201	6	-
LNC_105030	XLOC_287409	lincRNA	206	1	+		TraesCS4A02G307600.1	TraesCS4A02G307600	1038	1	+
LNC_102823	XLOC_281186	lincRNA	750	9	-		TraesCS4B02G381600.1	TraesCS4B02G381600	1571	6	-
LNC_031317	XLOC_090270	lincRNA	206	1	-		TraesCS5A02G404700.1	TraesCS5A02G404700	561	1	-
LNC_102822	XLOC_281181	lincRNA	269	1	-		TraesCS7A02G206900.4	TraesCS7A02G206900	982	10	-
LNC_070449	XLOC_191676	lincRNA	223	1	-		TraesCS7A02G206900.1	TraesCS7A02G206900	1843	14	-
LNC_070448	XLOC_191675	intronic_lncRNA	207	3	-		TraesCS2B02G329300.1	TraesCS2B02G329300	459	1	+
LNC_070445	XLOC_191665	lincRNA	227	1	-		TraesCS7A02G179500.1	TraesCS7A02G179500	1684	11	+
LNC_070444	XLOC_191660	lincRNA	236	1	-		TraesCS7A02G218100.2	TraesCS7A02G218100	1739	7	-
LNC_070447	XLOC_191674	lincRNA	287	1	-		TraesCS7A02G218100.1	TraesCS7A02G218100	1727	7	-
LNC_070446	XLOC_191672	lincRNA	278	1	-		TraesCS2B02G539300.1	TraesCS2B02G539300	1462	10	-
LNC_070441	XLOC_191649	lincRNA	230	1	-		TraesCS6D02G267100.2	TraesCS6D02G267100	2098	5	+
LNC_070440	XLOC_191648	lincRNA	219	1	-		TraesCS7D02G513800.1	TraesCS7D02G513800	1078	1	-
LNC_070443	XLOC_191658	lincRNA	221	1	-		TraesCS7D02G103000.1	TraesCS7D02G103000	654	3	+
LNC_070442	XLOC_191655	lincRNA	201	1	-		TraesCS3B02G290500.1	TraesCS3B02G290500	2022	2	+
LNC_102827	XLOC_281203	lincRNA	202	1	-		TraesCS7D02G103000.2	TraesCS7D02G103000	690	2	+
LNC_102826	XLOC_281202	lincRNA	207	1	-		TraesCS1A02G196900.1	TraesCS1A02G196900	756	2	+
LNC_031318	XLOC_090271	lincRNA	235	1	-		TraesCS1D02G063500.1	TraesCS1D02G063500	465	2	+
LNC_028844	XLOC_082564	lincRNA	235	1	+		TraesCS7D02G161800.1	TraesCS7D02G161800	905	1	-
LNC_028845	XLOC_082565	lincRNA	240	1	+		TraesCS7A02G532800.1	TraesCS7A02G532800	758	2	-
LNC_028846	XLOC_082566	lincRNA	214	1	+		TraesCS2D02G254700.1	TraesCS2D02G254700	1642	10	-
LNC_028847	XLOC_082567	lincRNA	361	1	+		TraesCS2B02G446700.1	TraesCS2B02G446700	1901	1	+
LNC_028840	XLOC_082556	lincRNA	295	1	+		TraesCS6B02G084900.1	TraesCS6B02G084900	659	1	-
LNC_028841	XLOC_082557	lincRNA	219	1	+		TraesCS6D02G268800.1	TraesCS6D02G268800	1346	2	+
LNC_028842	XLOC_082558	lincRNA	230	1	+		TraesCS6B02G410000.1	TraesCS6B02G410000	150	3	-
LNC_028843	XLOC_082560	lincRNA	202	1	+		TraesCS7A02G329100.3	TraesCS7A02G329100	2463	10	+
LNC_107419	XLOC_293412	lincRNA	224	1	+		TraesCS2A02G267700.1	TraesCS2A02G267700	327	2	-
LNC_107418	XLOC_293411	lincRNA	214	1	+		TraesCS5D02G107600.1	TraesCS5D02G107600	1487	12	-
LNC_028848	XLOC_082568	lincRNA	209	1	+		TraesCS2B02G355400.1	TraesCS2B02G355400	1422	6	-
LNC_028849	XLOC_082571	lincRNA	216	1	+		TraesCS5A02G167600.1	TraesCS5A02G167600	195	2	+
LNC_023746	XLOC_067582	lincRNA	214	1	+		TraesCS5A02G365400.1	TraesCS5A02G365400	2644	1	-
LNC_023747	XLOC_067587	lincRNA	278	1	+		TraesCSU02G152300.1	TraesCSU02G152300	513	1	-
LNC_023744	XLOC_067575	lincRNA	231	1	+		TraesCS1B02G248300.1	TraesCS1B02G248300	1537	4	+
LNC_023745	XLOC_067576	lincRNA	225	2	+		TraesCS2D02G429600.1	TraesCS2D02G429600	1976	7	+
LNC_023742	XLOC_067569	lincRNA	313	1	+		TraesCS1A02G328800.1	TraesCS1A02G328800	738	1	+
LNC_023743	XLOC_067571	lincRNA	2296	3	+		TraesCS5D02G550200.1	TraesCS5D02G550200	1260	1	-
LNC_023740	XLOC_067565	lincRNA	334	1	+		TraesCS6D02G069000.1	TraesCS6D02G069000	684	3	-
LNC_023741	XLOC_067566	antisense_lncRNA	439	1	+		TraesCS5A02G027700.1	TraesCS5A02G027700	2499	2	-
LNC_101725	XLOC_277572	lincRNA	210	1	+		TraesCS2B02G242100.1	TraesCS2B02G242100	2308	8	-
LNC_023748	XLOC_067598	lincRNA	220	2	+		TraesCS2B02G242100.3	TraesCS2B02G242100	1944	7	-
LNC_023749	XLOC_067600	lincRNA	2476	2	+		TraesCS2B02G242100.2	TraesCS2B02G242100	2454	7	-
LNC_101724	XLOC_277569	lincRNA	217	1	+		TraesCS6D02G106400.2	TraesCS6D02G106400	603	2	-
LNC_024288	XLOC_069572	lincRNA	223	1	+		TraesCS7D02G083500.1	TraesCS7D02G083500	1093	1	-
LNC_024289	XLOC_069573	lincRNA	215	1	+		TraesCS1A02G107600.2	TraesCS1A02G107600	1593	6	-
LNC_024286	XLOC_069559	lincRNA	245	1	+		TraesCS2D02G430300.1	TraesCS2D02G430300	680	1	+
LNC_024287	XLOC_069560	lincRNA	237	1	+		TraesCS2A02G481500.1	TraesCS2A02G481500	1224	6	+
LNC_024284	XLOC_069557	lincRNA	203	1	+		TraesCS3A02G299600.1	TraesCS3A02G299600	960	3	-
LNC_024285	XLOC_069558	lincRNA	205	1	+		TraesCS4D02G111200.2	TraesCS4D02G111200	3581	5	+
LNC_024282	XLOC_069549	lincRNA	294	1	+		TraesCS4D02G111200.1	TraesCS4D02G111200	4017	6	+
LNC_024283	XLOC_069551	lincRNA	239	1	+		TraesCS3A02G297000.1	TraesCS3A02G297000	1900	1	-
LNC_024280	XLOC_069532	lincRNA	209	1	+		TraesCS1B02G455700.1	TraesCS1B02G455700	1216	1	-
LNC_024281	XLOC_069542	lincRNA	213	1	+		TraesCS6A02G012600.1	TraesCS6A02G012600	1566	4	+
LNC_054292	XLOC_151432	lincRNA	239	1	+		TraesCS6A02G012600.2	TraesCS6A02G012600	1227	2	+
LNC_054293	XLOC_151433	lincRNA	222	1	+		TraesCS5B02G363500.1	TraesCS5B02G363500	2833	17	+
LNC_054290	XLOC_151430	lincRNA	231	1	+		TraesCS3D02G064700.1	TraesCS3D02G064700	1896	2	-
LNC_054291	XLOC_151431	lincRNA	236	1	+		TraesCS1B02G076700.1	TraesCS1B02G076700	774	5	-
LNC_054296	XLOC_151440	lincRNA	219	1	+		TraesCS6B02G407600.1	TraesCS6B02G407600	615	5	+
LNC_054297	XLOC_151442	lincRNA	202	1	+		TraesCS2B02G115500.1	TraesCS2B02G115500	907	1	+
LNC_054294	XLOC_151435	lincRNA	276	1	+		TraesCS6D02G267100.1	TraesCS6D02G267100	2101	5	+
LNC_054295	XLOC_151436	lincRNA	205	1	+		TraesCS6D02G131200.1	TraesCS6D02G131200	489	3	+
LNC_054298	XLOC_151446	lincRNA	231	1	+		TraesCS3B02G427200.1	TraesCS3B02G427200	2566	12	-
LNC_054299	XLOC_151447	lincRNA	237	1	+		TraesCS7A02G220400.4	TraesCS7A02G220400	4456	13	-
LNC_052621	XLOC_146233	lincRNA	201	1	-		TraesCS7A02G220400.5	TraesCS7A02G220400	4375	14	-
LNC_052620	XLOC_146229	lincRNA	231	1	-		TraesCS2B02G546600.1	TraesCS2B02G546600	390	1	+
LNC_052623	XLOC_146243	lincRNA	225	1	-		TraesCS6D02G072100.1	TraesCS6D02G072100	857	1	-
LNC_052622	XLOC_146241	lincRNA	218	1	-		TraesCS7A02G220400.1	TraesCS7A02G220400	4378	14	-
LNC_052625	XLOC_146245	lincRNA	207	1	-		TraesCS7A02G220400.2	TraesCS7A02G220400	4387	13	-
LNC_065198	XLOC_178066	lincRNA	239	1	-		TraesCS7A02G220400.3	TraesCS7A02G220400	4306	14	-
LNC_052627	XLOC_146247	lincRNA	265	1	-		TraesCS2B02G528400.1	TraesCS2B02G528400	599	2	-
LNC_052626	XLOC_146246	lincRNA	254	1	-		TraesCS5D02G137100.1	TraesCS5D02G137100	1786	9	+
LNC_052629	XLOC_146262	lincRNA	239	1	-		TraesCS7A02G346900.1	TraesCS7A02G346900	459	1	-
LNC_052628	XLOC_146253	lincRNA	211	1	-		TraesCS1D02G259000.2	TraesCS1D02G259000	2230	8	-
LNC_065197	XLOC_178065	lincRNA	215	1	-		TraesCS1D02G350600.2	TraesCS1D02G350600	1944	8	-
LNC_065196	XLOC_178064	lincRNA	202	1	-		TraesCS7B02G107400.1	TraesCS7B02G107400	2133	8	+
LNC_065191	XLOC_178053	lincRNA	299	1	-		TraesCS1D02G350600.1	TraesCS1D02G350600	3201	15	-
LNC_065190	XLOC_178052	lincRNA	232	1	-		TraesCS1A02G424700.1	TraesCS1A02G424700	1131	2	+
LNC_065193	XLOC_178058	lincRNA	212	1	-		TraesCSU02G230000.1	TraesCSU02G230000	477	1	-
LNC_065192	XLOC_178056	lincRNA	230	1	-		TraesCS3B02G141400.5	TraesCS3B02G141400	3211	9	-
LNC_081939	XLOC_222983	lincRNA	213	1	-		TraesCS3B02G141400.4	TraesCS3B02G141400	2008	6	-
LNC_081938	XLOC_222979	lincRNA	408	2	-		TraesCS3B02G141400.7	TraesCS3B02G141400	1960	4	-
LNC_045820	XLOC_127723	lincRNA	296	1	-		TraesCS3B02G141400.6	TraesCS3B02G141400	2023	5	-
LNC_071712	XLOC_195191	lincRNA	228	1	+		TraesCS3B02G141400.1	TraesCS3B02G141400	3143	10	-
LNC_071713	XLOC_195193	lincRNA	291	1	+		TraesCS3B02G141400.3	TraesCS3B02G141400	2236	7	-
LNC_071710	XLOC_195189	lincRNA	221	1	+		TraesCS3B02G141400.2	TraesCS3B02G141400	3146	10	-
LNC_071711	XLOC_195190	lincRNA	240	1	+		TraesCS1A02G015900.1	TraesCS1A02G015900	3384	3	+
LNC_071716	XLOC_195199	lincRNA	235	1	+		TraesCS6D02G078800.1	TraesCS6D02G078800	1743	4	-
LNC_071717	XLOC_195200	lincRNA	212	1	+		TraesCS3A02G503300.1	TraesCS3A02G503300	1814	15	-
LNC_071714	XLOC_195194	lincRNA	243	1	+		TraesCS3A02G503300.2	TraesCS3A02G503300	1519	15	-
LNC_071715	XLOC_195196	lincRNA	223	1	+		TraesCS6B02G324300.1	TraesCS6B02G324300	1258	6	+
LNC_071718	XLOC_195201	lincRNA	224	1	+		TraesCS3A02G281300.1	TraesCS3A02G281300	198	1	+
LNC_071719	XLOC_195202	lincRNA	212	1	+		TraesCS1A02G139800.1	TraesCS1A02G139800	834	3	-
LNC_039863	XLOC_112141	lincRNA	236	1	-		TraesCS5D02G045100.1	TraesCS5D02G045100	1839	3	+
LNC_081937	XLOC_222973	lincRNA	221	1	-		TraesCS2B02G324500.2	TraesCS2B02G324500	3966	8	+
LNC_069177	XLOC_189014	lincRNA	291	1	-		TraesCS5D02G367000.1	TraesCS5D02G367000	725	3	-
LNC_036758	XLOC_104340	intronic_lncRNA	268	2	+		TraesCS7A02G440500.3	TraesCS7A02G440500	1337	13	-
LNC_069176	XLOC_189009	lincRNA	281	1	-		TraesCS2B02G324500.1	TraesCS2B02G324500	3972	8	+
LNC_108617	XLOC_297501	lincRNA	232	1	-		TraesCS2B02G322700.1	TraesCS2B02G322700	1767	1	-
LNC_042712	XLOC_119397	lincRNA	241	1	+		TraesCS1D02G176900.1	TraesCS1D02G176900	2335	11	+
LNC_081930	XLOC_222954	lincRNA	291	1	-		TraesCS4A02G394300.1	TraesCS4A02G394300	2373	14	-
LNC_076847	XLOC_208946	intronic_lncRNA	219	2	-		TraesCS4A02G394300.2	TraesCS4A02G394300	1449	11	-
LNC_076846	XLOC_208945	lincRNA	222	1	-		TraesCS2A02G109900.1	TraesCS2A02G109900	989	5	-
LNC_076845	XLOC_208944	lincRNA	223	1	-		TraesCS5D02G141600.1	TraesCS5D02G141600	2132	4	-
LNC_076844	XLOC_208943	lincRNA	217	1	-		TraesCS2A02G214400.1	TraesCS2A02G214400	2001	3	-
LNC_076843	XLOC_208942	lincRNA	300	1	-		TraesCS1D02G173300.1	TraesCS1D02G173300	971	1	+
LNC_076842	XLOC_208941	lincRNA	210	1	-		TraesCS4A02G432400.2	TraesCS4A02G432400	1345	6	+
LNC_076841	XLOC_208940	lincRNA	203	1	-		TraesCS5B02G518900.1	TraesCS5B02G518900	1354	2	-
LNC_076840	XLOC_208938	lincRNA	239	1	-		TraesCS4A02G432400.1	TraesCS4A02G432400	1336	6	+
LNC_042714	XLOC_119401	lincRNA	236	1	+		TraesCS6B02G296800.1	TraesCS6B02G296800	1688	6	-
LNC_076849	XLOC_208964	intronic_lncRNA	320	4	-		TraesCS6D02G186000.1	TraesCS6D02G186000	2922	18	+
LNC_076848	XLOC_208952	lincRNA	226	1	-		TraesCS3D02G092900.2	TraesCS3D02G092900	2866	3	+
LNC_119398	XLOC_325723	lincRNA	322	1	+		TraesCS2A02G526500.1	TraesCS2A02G526500	1347	3	+
LNC_036830	XLOC_104646	antisense_lncRNA	299	1	+		TraesCS3B02G448700.1	TraesCS3B02G448700	2434	1	-
LNC_069170	XLOC_188992	antisense_lncRNA	212	1	-		TraesCS3A02G385700.1	TraesCS3A02G385700	1683	2	-
LNC_116793	XLOC_318178	lincRNA	206	1	-		TraesCS1B02G330600.1	TraesCS1B02G330600	1240	3	+
LNC_027739	XLOC_079701	intronic_lncRNA	730	2	+		TraesCS5A02G354300.1	TraesCS5A02G354300	1710	11	-
LNC_027738	XLOC_079699	lincRNA	219	1	+		TraesCS4D02G022700.1	TraesCS4D02G022700	819	7	+
LNC_027737	XLOC_079698	lincRNA	287	1	+		TraesCS6D02G212600.2	TraesCS6D02G212600	1998	4	+
LNC_027736	XLOC_079697	lincRNA	217	1	+		TraesCS1B02G472300.1	TraesCS1B02G472300	417	3	+
LNC_027735	XLOC_079693	lincRNA	237	1	+		TraesCS3B02G365500.1	TraesCS3B02G365500	1527	6	+
LNC_027734	XLOC_079690	lincRNA	232	1	+		TraesCS3D02G293700.1	TraesCS3D02G293700	2005	10	-
LNC_027733	XLOC_079689	intronic_lncRNA	218	2	+		TraesCS2B02G153000.1	TraesCS2B02G153000	480	1	-
LNC_027732	XLOC_079685	lincRNA	219	1	+		TraesCS5D02G154700.1	TraesCS5D02G154700	3425	2	-
LNC_027731	XLOC_079681	antisense_lncRNA	261	1	+		TraesCS4D02G328600.1	TraesCS4D02G328600	2275	9	-
LNC_027730	XLOC_079677	intronic_lncRNA	361	2	+		TraesCS1B02G246400.1	TraesCS1B02G246400	2325	1	+
LNC_038926	XLOC_109486	lincRNA	240	1	-		TraesCS3A02G058700.1	TraesCS3A02G058700	288	1	-
LNC_038927	XLOC_109489	lincRNA	251	1	-		TraesCS4D02G045200.1	TraesCS4D02G045200	1114	2	-
LNC_116790	XLOC_318170	lincRNA	219	1	-		TraesCS4B02G112600.1	TraesCS4B02G112600	1867	5	-
LNC_038924	XLOC_109483	lincRNA	314	1	-		TraesCS6B02G265900.1	TraesCS6B02G265900	5505	10	-
LNC_038925	XLOC_109485	lincRNA	223	1	-		TraesCS2D02G221400.1	TraesCS2D02G221400	2502	7	-
LNC_080141	XLOC_218463	intronic_lncRNA	231	2	+		TraesCS2D02G221400.3	TraesCS2D02G221400	2511	7	-
LNC_103419	XLOC_282598	lincRNA	274	1	-		TraesCS2D02G221400.2	TraesCS2D02G221400	2400	7	-
LNC_103418	XLOC_282595	lincRNA	226	1	-		TraesCS2D02G221400.4	TraesCS2D02G221400	2463	7	-
LNC_103417	XLOC_282594	lincRNA	219	1	-		TraesCS5D02G227900.1	TraesCS5D02G227900	1248	10	-
LNC_038922	XLOC_109479	lincRNA	202	1	-		TraesCS7D02G084900.1	TraesCS7D02G084900	1459	3	+
LNC_103415	XLOC_282592	lincRNA	222	1	-		TraesCS3B02G044000.1	TraesCS3B02G044000	2077	7	-
LNC_080140	XLOC_218459	lincRNA	215	1	+		TraesCS3A02G170300.2	TraesCS3A02G170300	2518	12	+
LNC_103413	XLOC_282590	lincRNA	223	1	-		TraesCS3A02G170300.1	TraesCS3A02G170300	2521	12	+
LNC_103412	XLOC_282589	lincRNA	201	1	-		TraesCS5D02G506700.2	TraesCS5D02G506700	2558	6	-
LNC_103411	XLOC_282586	lincRNA	285	1	-		TraesCS1A02G251700.1	TraesCS1A02G251700	3861	21	-
LNC_038923	XLOC_109482	lincRNA	413	1	-		TraesCS7B02G276000.1	TraesCS7B02G276000	1294	1	-
LNC_069757	XLOC_190099	lincRNA	226	1	-		TraesCS2D02G152700.1	TraesCS2D02G152700	1540	2	-
LNC_069756	XLOC_190098	lincRNA	228	1	-		TraesCS5B02G084300.1	TraesCS5B02G084300	1711	6	+
LNC_069755	XLOC_190096	lincRNA	279	1	-		TraesCS4A02G225100.1	TraesCS4A02G225100	3820	10	+
LNC_069754	XLOC_190095	lincRNA	231	1	-		TraesCS4A02G225100.2	TraesCS4A02G225100	5221	10	+
LNC_069753	XLOC_190094	lincRNA	227	1	-		TraesCS2A02G315700.1	TraesCS2A02G315700	1298	4	+
LNC_069752	XLOC_190093	lincRNA	204	1	-		TraesCS7A02G057800.1	TraesCS7A02G057800	1081	1	-
LNC_069751	XLOC_190092	lincRNA	222	1	-		TraesCS1A02G356100.1	TraesCS1A02G356100	1194	2	+
LNC_069750	XLOC_190091	lincRNA	210	1	-		TraesCS1D02G045800.1	TraesCS1D02G045800	1119	3	+
LNC_100144	XLOC_273410	intronic_lncRNA	372	3	-		TraesCS1A02G346600.1	TraesCS1A02G346600	1395	3	+
LNC_100145	XLOC_273411	lincRNA	287	1	-		TraesCSU02G195900.1	TraesCSU02G195900	877	3	+
LNC_100146	XLOC_273426	lincRNA	216	1	-		TraesCS7B02G112000.1	TraesCS7B02G112000	1575	1	-
LNC_038921	XLOC_109478	lincRNA	293	1	-		TraesCS2A02G018900.1	TraesCS2A02G018900	1440	1	-
LNC_100140	XLOC_273369	antisense_lncRNA	283	1	-		TraesCS6A02G389500.1	TraesCS6A02G389500	1746	5	+
LNC_100141	XLOC_273380	intronic_lncRNA	511	2	-		TraesCS5B02G382100.1	TraesCS5B02G382100	2311	7	+
LNC_069759	XLOC_190109	lincRNA	239	1	-		TraesCS3A02G353900.1	TraesCS3A02G353900	234	2	-
LNC_069758	XLOC_190100	lincRNA	239	1	-		TraesCS1D02G077500.1	TraesCS1D02G077500	2681	2	+
LNC_108773	XLOC_297895	lincRNA	221	1	-		TraesCS4D02G326700.1	TraesCS4D02G326700	1921	1	+
LNC_108772	XLOC_297890	lincRNA	206	1	-		TraesCS1A02G153200.1	TraesCS1A02G153200	756	1	+
LNC_108771	XLOC_297889	lincRNA	248	1	-		TraesCS7D02G494400.1	TraesCS7D02G494400	848	3	+
LNC_090803	XLOC_248170	lincRNA	234	1	+		TraesCS7B02G155100.1	TraesCS7B02G155100	1640	2	+
LNC_108777	XLOC_297903	lincRNA	233	1	-		TraesCS7A02G064500.1	TraesCS7A02G064500	777	3	-
LNC_108776	XLOC_297902	lincRNA	226	1	-		TraesCS3B02G148600.1	TraesCS3B02G148600	1963	10	-
LNC_108775	XLOC_297899	intronic_lncRNA	324	4	-		TraesCS7B02G253400.1	TraesCS7B02G253400	429	1	-
LNC_108774	XLOC_297897	lincRNA	233	1	-		TraesCS2B02G237200.1	TraesCS2B02G237200	1809	13	-
LNC_098519	XLOC_269296	lincRNA	216	1	-		TraesCS3A02G175300.1	TraesCS3A02G175300	908	3	+
LNC_108779	XLOC_297907	lincRNA	237	1	-		TraesCS3D02G522100.1	TraesCS3D02G522100	915	4	+
LNC_108778	XLOC_297905	lincRNA	238	1	-		TraesCS5B02G309500.1	TraesCS5B02G309500	2400	13	+
LNC_091936	XLOC_251904	lincRNA	245	1	-		TraesCS4D02G357100.2	TraesCS4D02G357100	1242	5	-
LNC_098518	XLOC_269294	lincRNA	202	1	-		TraesCS2A02G089300.1	TraesCS2A02G089300	2110	2	+
LNC_018278	XLOC_052844	lincRNA	301	1	-		TraesCS1D02G198000.1	TraesCS1D02G198000	1766	1	-
LNC_018279	XLOC_052847	lincRNA	220	1	-		TraesCS1D02G132800.1	TraesCS1D02G132800	1900	2	+
LNC_033279	XLOC_095009	intronic_lncRNA	243	3	-		TraesCS1A02G387100.1	TraesCS1A02G387100	1800	2	+
LNC_033278	XLOC_095007	intronic_lncRNA	269	3	-		TraesCS3B02G163100.1	TraesCS3B02G163100	1469	5	+
LNC_101815	XLOC_277758	lincRNA	224	1	+		TraesCS5D02G306600.1	TraesCS5D02G306600	3096	15	-
LNC_101814	XLOC_277757	lincRNA	257	1	+		TraesCS1B02G228800.1	TraesCS1B02G228800	1490	4	+
LNC_101817	XLOC_277760	lincRNA	284	1	+		TraesCS4B02G282600.1	TraesCS4B02G282600	2104	9	-
LNC_101816	XLOC_277759	lincRNA	208	1	+		TraesCS4B02G282600.2	TraesCS4B02G282600	2550	9	-
LNC_018270	XLOC_052808	antisense_lncRNA	238	1	-		TraesCS6B02G293800.1	TraesCS6B02G293800	471	2	-
LNC_018271	XLOC_052809	lincRNA	316	1	-		TraesCS5D02G371200.1	TraesCS5D02G371200	1407	2	-
LNC_018272	XLOC_052811	lincRNA	234	1	-		TraesCS4B02G106500.1	TraesCS4B02G106500	1611	9	-
LNC_018273	XLOC_052821	lincRNA	201	1	-		TraesCS2B02G069700.1	TraesCS2B02G069700	1148	6	+
LNC_018274	XLOC_052822	lincRNA	220	1	-		TraesCS5A02G484100.1	TraesCS5A02G484100	1325	3	-
LNC_018275	XLOC_052830	lincRNA	234	1	-		TraesCS3D02G343500.1	TraesCS3D02G343500	2390	6	-
LNC_018276	XLOC_052835	lincRNA	209	1	-		TraesCS2B02G591500.1	TraesCS2B02G591500	498	2	+
LNC_018277	XLOC_052842	lincRNA	218	1	-		TraesCS6B02G266500.1	TraesCS6B02G266500	3944	2	-
LNC_031908	XLOC_091459	intronic_lncRNA	1071	12	-		TraesCS5B02G126000.1	TraesCS5B02G126000	1800	5	+
LNC_091937	XLOC_251906	lincRNA	221	1	-		TraesCS3B02G405500.1	TraesCS3B02G405500	894	1	+
LNC_096400	XLOC_263066	lincRNA	232	1	+		TraesCS4D02G336200.2	TraesCS4D02G336200	1391	16	+
LNC_098516	XLOC_269290	lincRNA	283	1	-		TraesCS5A02G230400.1	TraesCS5A02G230400	883	5	+
LNC_090801	XLOC_248168	lincRNA	209	1	+		TraesCS6D02G051300.1	TraesCS6D02G051300	1443	9	+
LNC_113895	XLOC_310727	lincRNA	237	1	+		TraesCS6A02G199800.1	TraesCS6A02G199800	1564	6	+
LNC_100380	XLOC_274422	antisense_lncRNA	290	1	+		TraesCS1B02G253900.1	TraesCS1B02G253900	1581	11	+
LNC_026468	XLOC_075548	lincRNA	235	1	-		TraesCS4D02G330400.1	TraesCS4D02G330400	1618	1	+
LNC_026469	XLOC_075549	lincRNA	203	1	-		TraesCS3A02G320600.1	TraesCS3A02G320600	1248	3	-
LNC_036579	XLOC_103771	lincRNA	229	1	+		TraesCS5D02G216300.1	TraesCS5D02G216300	1086	8	-
LNC_036578	XLOC_103770	lincRNA	237	1	+		TraesCS5A02G316300.1	TraesCS5A02G316300	1244	4	+
LNC_026464	XLOC_075541	lincRNA	237	1	-		TraesCS3B02G586200.1	TraesCS3B02G586200	1277	2	-
LNC_026465	XLOC_075543	lincRNA	240	1	-		TraesCS7A02G478200.1	TraesCS7A02G478200	904	1	-
LNC_026466	XLOC_075545	lincRNA	233	1	-		TraesCS1B02G348400.1	TraesCS1B02G348400	1362	2	-
LNC_026467	XLOC_075546	lincRNA	297	1	-		TraesCS3A02G534000.1	TraesCS3A02G534000	580	2	-
LNC_026460	XLOC_075529	lincRNA	230	1	-		TraesCS6D02G270300.1	TraesCS6D02G270300	877	3	+
LNC_026461	XLOC_075530	lincRNA	244	1	-		TraesCS7A02G289600.1	TraesCS7A02G289600	216	1	+
LNC_026462	XLOC_075538	lincRNA	261	1	-		TraesCS4A02G015200.1	TraesCS4A02G015200	363	1	+
LNC_026463	XLOC_075539	lincRNA	208	1	-		TraesCS7B02G275800.1	TraesCS7B02G275800	1963	1	+
LNC_100381	XLOC_274425	lincRNA	216	1	+		TraesCS1A02G066000.2	TraesCS1A02G066000	3736	5	-
LNC_072432	XLOC_196456	lincRNA	227	1	+		TraesCS4B02G333900.1	TraesCS4B02G333900	1179	2	+
LNC_072433	XLOC_196460	lincRNA	225	1	+		TraesCS1A02G066000.1	TraesCS1A02G066000	3252	5	-
LNC_072430	XLOC_196449	lincRNA	303	1	+		TraesCS1A02G325900.2	TraesCS1A02G325900	4510	13	-
LNC_072431	XLOC_196452	lincRNA	206	1	+		TraesCS7B02G217000.1	TraesCS7B02G217000	2273	5	-
LNC_072436	XLOC_196463	antisense_lncRNA	216	2	+		TraesCS5D02G019600.1	TraesCS5D02G019600	3737	11	-
LNC_072437	XLOC_196464	lincRNA	228	1	+		TraesCS3A02G409400.1	TraesCS3A02G409400	1185	9	-
LNC_072434	XLOC_196461	lincRNA	238	1	+		TraesCSU02G185300.1	TraesCSU02G185300	396	1	-
LNC_072435	XLOC_196462	lincRNA	306	1	+		TraesCS3B02G151400.1	TraesCS3B02G151400	2538	18	+
LNC_086277	XLOC_235794	intronic_lncRNA	428	4	+		TraesCS3A02G422100.1	TraesCS3A02G422100	1881	8	+
LNC_086276	XLOC_235785	lincRNA	211	1	+		TraesCS5D02G228800.1	TraesCS5D02G228800	1949	15	-
LNC_072438	XLOC_196465	lincRNA	239	1	+		TraesCS7B02G489000.4	TraesCS7B02G489000	2046	9	+
LNC_072439	XLOC_196467	lincRNA	202	1	+		TraesCS2B02G600900.1	TraesCS2B02G600900	3459	3	+
LNC_086273	XLOC_235776	antisense_lncRNA	332	1	+		TraesCS6A02G369100.2	TraesCS6A02G369100	1492	5	+
LNC_086272	XLOC_235767	antisense_lncRNA	324	1	+		TraesCS2B02G012100.2	TraesCS2B02G012100	3586	10	-
LNC_086271	XLOC_235743	lincRNA	299	1	+		TraesCS2B02G012100.3	TraesCS2B02G012100	4042	12	-
LNC_086270	XLOC_235735	lincRNA	201	1	+		TraesCS4A02G212900.1	TraesCS4A02G212900	2255	2	+
LNC_068804	XLOC_188042	intronic_lncRNA	260	3	-		TraesCS2B02G012100.1	TraesCS2B02G012100	3219	12	-
LNC_068805	XLOC_188043	intronic_lncRNA	339	3	-		TraesCS2B02G012100.4	TraesCS2B02G012100	2451	9	-
LNC_068806	XLOC_188047	lincRNA	231	1	-		TraesCS5D02G402900.1	TraesCS5D02G402900	3282	1	-
LNC_068807	XLOC_188048	lincRNA	231	1	-		TraesCS4A02G314200.1	TraesCS4A02G314200	321	1	+
LNC_068800	XLOC_188029	lincRNA	236	1	-		TraesCS6D02G146100.1	TraesCS6D02G146100	2520	11	+
LNC_068801	XLOC_188030	lincRNA	230	1	-		TraesCS5B02G389500.1	TraesCS5B02G389500	1265	1	-
LNC_068802	XLOC_188035	intronic_lncRNA	239	2	-		TraesCS1A02G043400.1	TraesCS1A02G043400	1364	11	+
LNC_068803	XLOC_188041	lincRNA	257	1	-		TraesCS7A02G166200.1	TraesCS7A02G166200	207	1	-
LNC_068808	XLOC_188050	intronic_lncRNA	283	2	-		TraesCS5D02G568100.1	TraesCS5D02G568100	1957	7	-
LNC_068809	XLOC_188052	lincRNA	227	1	-		TraesCS3D02G115200.1	TraesCS3D02G115200	673	1	+
LNC_048503	XLOC_135679	lincRNA	240	1	+		TraesCS1B02G102800.1	TraesCS1B02G102800	1888	3	-
LNC_048502	XLOC_135677	lincRNA	205	1	+		TraesCS2B02G606100.1	TraesCS2B02G606100	1740	5	-
LNC_048501	XLOC_135673	intronic_lncRNA	332	2	+		TraesCS6D02G214600.1	TraesCS6D02G214600	1712	2	-
LNC_048500	XLOC_135671	lincRNA	227	1	+		TraesCS2A02G342000.1	TraesCS2A02G342000	441	5	+
LNC_048507	XLOC_135684	lincRNA	228	1	+		TraesCS7D02G372200.1	TraesCS7D02G372200	1464	7	-
LNC_048506	XLOC_135683	lincRNA	216	1	+		TraesCS2B02G566400.1	TraesCS2B02G566400	252	1	-
LNC_048505	XLOC_135682	lincRNA	252	1	+		TraesCS1B02G333600.1	TraesCS1B02G333600	1326	2	+
LNC_048504	XLOC_135681	intronic_lncRNA	426	2	+		TraesCS2A02G195100.1	TraesCS2A02G195100	654	4	+
LNC_048509	XLOC_135690	lincRNA	239	1	+		TraesCS1D02G216300.1	TraesCS1D02G216300	1099	4	-
LNC_048508	XLOC_135685	lincRNA	208	1	+		TraesCS7B02G257500.2	TraesCS7B02G257500	1599	11	-
LNC_125330	XLOC_343885	lincRNA	237	1	-		TraesCS3B02G536100.1	TraesCS3B02G536100	972	2	-
LNC_073529	XLOC_199455	antisense_lncRNA	207	1	+		TraesCS4D02G261300.1	TraesCS4D02G261300	896	2	-
LNC_073528	XLOC_199451	lincRNA	213	1	+		TraesCS2A02G548500.1	TraesCS2A02G548500	2666	4	+
LNC_125334	XLOC_343902	lincRNA	222	1	-		TraesCS6B02G356000.1	TraesCS6B02G356000	1242	3	-
LNC_125335	XLOC_343903	lincRNA	229	1	-		TraesCS5A02G346500.1	TraesCS5A02G346500	2439	2	-
LNC_084646	XLOC_230651	lincRNA	299	1	+		TraesCS4A02G218300.1	TraesCS4A02G218300	1239	8	+
LNC_125880	XLOC_345712	lincRNA	205	1	-		TraesCS1A02G045900.1	TraesCS1A02G045900	705	3	+
LNC_125881	XLOC_345714	lincRNA	232	1	-		TraesCS2A02G360500.1	TraesCS2A02G360500	1359	12	-
LNC_125882	XLOC_345716	lincRNA	207	1	-		TraesCS7B02G257500.1	TraesCS7B02G257500	1611	11	-
LNC_084647	XLOC_230652	lincRNA	230	1	+		TraesCS1B02G271400.1	TraesCS1B02G271400	387	1	+
LNC_039688	XLOC_111524	lincRNA	212	1	-		TraesCS6A02G007500.3	TraesCS6A02G007500	888	2	+
LNC_039689	XLOC_111525	lincRNA	497	5	-		TraesCS6A02G007500.2	TraesCS6A02G007500	2033	5	+
LNC_125886	XLOC_345726	lincRNA	203	1	-		TraesCS2B02G402300.1	TraesCS2B02G402300	2777	9	+
LNC_125887	XLOC_345735	lincRNA	234	1	-		TraesCS3B02G509400.1	TraesCS3B02G509400	432	4	-
LNC_039684	XLOC_111515	lincRNA	217	1	-		TraesCS3B02G454800.1	TraesCS3B02G454800	787	4	-
LNC_039685	XLOC_111517	lincRNA	278	1	-		TraesCS1D02G149500.1	TraesCS1D02G149500	1153	1	-
LNC_039686	XLOC_111518	lincRNA	201	1	-		TraesCS2A02G430800.1	TraesCS2A02G430800	313	1	+
LNC_039687	XLOC_111523	lincRNA	237	1	-		TraesCS5A02G037000.1	TraesCS5A02G037000	1905	2	+
LNC_039680	XLOC_111510	antisense_lncRNA	370	1	-		TraesCS1B02G032400.1	TraesCS1B02G032400	1341	1	-
LNC_039681	XLOC_111511	lincRNA	219	1	-		TraesCS4A02G379200.1	TraesCS4A02G379200	1919	2	-
LNC_039682	XLOC_111512	lincRNA	226	1	-		TraesCS6A02G236000.1	TraesCS6A02G236000	886	5	-
LNC_039683	XLOC_111514	lincRNA	223	1	-		TraesCS2D02G036500.1	TraesCS2D02G036500	2406	11	-
LNC_005658	XLOC_016306	lincRNA	228	1	+		TraesCS1D02G336600.1	TraesCS1D02G336600	1013	1	+
LNC_005659	XLOC_016309	lincRNA	202	1	+		TraesCS2B02G313200.1	TraesCS2B02G313200	870	1	+
LNC_081137	XLOC_221267	lincRNA	258	1	-		TraesCS2B02G006400.1	TraesCS2B02G006400	966	2	-
LNC_081136	XLOC_221266	lincRNA	229	1	-		TraesCS1B02G468400.1	TraesCS1B02G468400	907	3	+
LNC_081131	XLOC_221260	lincRNA	223	1	-		TraesCS7B02G439800.1	TraesCS7B02G439800	1554	2	-
LNC_081130	XLOC_221259	lincRNA	224	1	-		TraesCS6D02G347000.1	TraesCS6D02G347000	705	2	+
LNC_081133	XLOC_221262	lincRNA	316	1	-		TraesCS2A02G575500.1	TraesCS2A02G575500	1150	3	+
LNC_081132	XLOC_221261	lincRNA	202	1	-		TraesCS1A02G262000.1	TraesCS1A02G262000	752	1	+
LNC_005650	XLOC_016293	lincRNA	233	1	+		TraesCS1D02G093300.1	TraesCS1D02G093300	10341	2	-
LNC_005651	XLOC_016295	lincRNA	218	1	+		TraesCS1A02G065800.1	TraesCS1A02G065800	1149	3	-
LNC_005652	XLOC_016296	lincRNA	233	1	+		TraesCS4D02G347800.1	TraesCS4D02G347800	530	1	+
LNC_005653	XLOC_016297	lincRNA	238	1	+		TraesCS5D02G324900.1	TraesCS5D02G324900	902	4	+
LNC_005654	XLOC_016298	lincRNA	218	1	+		TraesCS7A02G391500.1	TraesCS7A02G391500	2322	2	+
LNC_005655	XLOC_016299	lincRNA	291	1	+		TraesCS4A02G244000.1	TraesCS4A02G244000	2180	8	-
LNC_005656	XLOC_016300	lincRNA	237	1	+		TraesCS1A02G007000.1	TraesCS1A02G007000	1557	2	-
LNC_005657	XLOC_016304	intronic_lncRNA	387	2	+		TraesCS3B02G089400.1	TraesCS3B02G089400	294	1	+
LNC_037228	XLOC_106168	lincRNA	240	1	-		TraesCS2D02G087400.1	TraesCS2D02G087400	1239	2	+
LNC_037229	XLOC_106171	lincRNA	212	1	-		TraesCS1B02G308400.1	TraesCS1B02G308400	2424	4	-
LNC_080848	XLOC_220679	intronic_lncRNA	223	3	-		TraesCS7A02G088100.1	TraesCS7A02G088100	2052	15	-
LNC_080849	XLOC_220680	lincRNA	208	1	-		TraesCS1D02G260700.1	TraesCS1D02G260700	730	1	+
LNC_037224	XLOC_106158	antisense_lncRNA	228	1	-		TraesCS7B02G202400.1	TraesCS7B02G202400	1590	13	+
LNC_037225	XLOC_106163	lincRNA	269	1	-		TraesCS4B02G260000.1	TraesCS4B02G260000	1110	5	-
LNC_037226	XLOC_106164	lincRNA	230	1	-		TraesCS1A02G107800.1	TraesCS1A02G107800	2390	18	-
LNC_037227	XLOC_106167	lincRNA	232	1	-		TraesCS4B02G098700.1	TraesCS4B02G098700	411	1	-
LNC_037220	XLOC_106148	lincRNA	211	1	-		TraesCS5D02G280100.1	TraesCS5D02G280100	537	2	+
LNC_037221	XLOC_106150	intronic_lncRNA	872	3	-		TraesCS6D02G129100.1	TraesCS6D02G129100	330	3	+
LNC_037222	XLOC_106154	lincRNA	239	1	-		TraesCS2D02G166700.1	TraesCS2D02G166700	1629	2	-
LNC_037223	XLOC_106157	lincRNA	203	1	-		TraesCS6A02G093900.1	TraesCS6A02G093900	258	4	+
LNC_002390	XLOC_007207	intronic_lncRNA	789	5	-		TraesCS2D02G549700.1	TraesCS2D02G549700	768	2	+
LNC_002391	XLOC_007209	antisense_lncRNA	209	1	-		TraesCS4A02G009300.1	TraesCS4A02G009300	381	1	-
LNC_002392	XLOC_007211	lincRNA	212	1	-		TraesCS2A02G143200.1	TraesCS2A02G143200	1421	1	+
LNC_002393	XLOC_007215	lincRNA	346	1	-		TraesCS4A02G396200.1	TraesCS4A02G396200	2337	6	+
LNC_002394	XLOC_007217	lincRNA	226	1	-		TraesCS3A02G150000.1	TraesCS3A02G150000	255	2	-
LNC_002395	XLOC_007225	lincRNA	236	1	-		TraesCS6B02G014000.1	TraesCS6B02G014000	471	2	+
LNC_002396	XLOC_007228	lincRNA	211	1	-		TraesCS6A02G310700.1	TraesCS6A02G310700	2812	3	+
LNC_002397	XLOC_007229	lincRNA	318	1	-		TraesCS2A02G172400.3	TraesCS2A02G172400	1697	8	-
LNC_002398	XLOC_007230	lincRNA	218	1	-		TraesCS2A02G172400.2	TraesCS2A02G172400	1691	8	-
LNC_002399	XLOC_007233	lincRNA	219	1	-		TraesCS2A02G172400.1	TraesCS2A02G172400	1346	8	-
LNC_047781	XLOC_133722	lincRNA	211	1	+		TraesCS2A02G003000.1	TraesCS2A02G003000	2169	9	-
LNC_084649	XLOC_230656	lincRNA	239	1	+		TraesCS5B02G184100.1	TraesCS5B02G184100	1912	2	+
LNC_043670	XLOC_121872	lincRNA	239	1	+		TraesCS5D02G526500.1	TraesCS5D02G526500	1746	4	+
LNC_043671	XLOC_121887	lincRNA	239	1	+		TraesCS4D02G183200.1	TraesCS4D02G183200	1538	6	-
LNC_034559	XLOC_099014	lincRNA	202	1	+		TraesCS5D02G260100.1	TraesCS5D02G260100	1426	1	+
LNC_034558	XLOC_099011	lincRNA	210	1	+		TraesCS5B02G093100.1	TraesCS5B02G093100	1995	3	+
LNC_043674	XLOC_121899	lincRNA	202	1	+		TraesCS3D02G461400.1	TraesCS3D02G461400	1706	1	+
LNC_043675	XLOC_121904	lincRNA	226	1	+		TraesCS2B02G147300.1	TraesCS2B02G147300	2650	11	-
LNC_043676	XLOC_121905	lincRNA	209	1	+		TraesCS2B02G147300.3	TraesCS2B02G147300	4188	18	-
LNC_043677	XLOC_121913	lincRNA	307	1	+		TraesCS2B02G147300.2	TraesCS2B02G147300	4126	18	-
LNC_034553	XLOC_099003	lincRNA	224	1	+		TraesCS2B02G147300.5	TraesCS2B02G147300	4175	18	-
LNC_034552	XLOC_099002	lincRNA	213	1	+		TraesCS2B02G147300.4	TraesCS2B02G147300	4194	18	-
LNC_034551	XLOC_099001	lincRNA	273	1	+		TraesCS7B02G459800.1	TraesCS7B02G459800	1942	8	-
LNC_034550	XLOC_099000	lincRNA	257	1	+		TraesCS2A02G551100.1	TraesCS2A02G551100	1210	2	+
LNC_034557	XLOC_099010	lincRNA	219	1	+		TraesCS6B02G143600.1	TraesCS6B02G143600	1728	2	-
LNC_034556	XLOC_099009	lincRNA	239	1	+		TraesCS2A02G433000.1	TraesCS2A02G433000	1215	2	-
LNC_034555	XLOC_099005	lincRNA	230	1	+		TraesCS7A02G503700.1	TraesCS7A02G503700	1472	3	-
LNC_034554	XLOC_099004	lincRNA	236	1	+		TraesCS7A02G238500.1	TraesCS7A02G238500	1628	10	+
LNC_070874	XLOC_192840	lincRNA	349	1	-		TraesCS7A02G238500.2	TraesCS7A02G238500	1625	10	+
LNC_070875	XLOC_192845	lincRNA	232	1	-		TraesCS6B02G254500.1	TraesCS6B02G254500	2798	22	-
LNC_070876	XLOC_192846	lincRNA	211	1	-		TraesCS6A02G188400.1	TraesCS6A02G188400	2230	7	+
LNC_070877	XLOC_192851	lincRNA	203	1	-		TraesCS7B02G171300.1	TraesCS7B02G171300	435	1	-
LNC_070870	XLOC_192829	lincRNA	250	2	-		TraesCS5D02G517600.1	TraesCS5D02G517600	2415	15	+
LNC_070871	XLOC_192835	lincRNA	220	1	-		TraesCS1B02G435200.1	TraesCS1B02G435200	552	2	+
LNC_070872	XLOC_192836	lincRNA	211	1	-		TraesCS3B02G500600.1	TraesCS3B02G500600	2123	3	+
LNC_070873	XLOC_192838	lincRNA	236	1	-		TraesCS4A02G494400.1	TraesCS4A02G494400	3709	34	-
LNC_070878	XLOC_192852	lincRNA	223	1	-		TraesCS6D02G201400.1	TraesCS6D02G201400	1961	12	-
LNC_070879	XLOC_192854	lincRNA	233	1	-		TraesCS4B02G189500.1	TraesCS4B02G189500	2101	4	-
LNC_085724	XLOC_233737	lincRNA	204	1	+		TraesCS3A02G258400.4	TraesCS3A02G258400	4051	12	-
LNC_085725	XLOC_233738	lincRNA	223	1	+		TraesCS2A02G273300.1	TraesCS2A02G273300	1953	3	-
LNC_085726	XLOC_233739	lincRNA	210	1	+		TraesCS1A02G229800.1	TraesCS1A02G229800	1526	1	-
LNC_085727	XLOC_233741	lincRNA	201	1	+		TraesCS3D02G159900.1	TraesCS3D02G159900	1027	2	+
LNC_085720	XLOC_233710	lincRNA	220	1	+		TraesCS4A02G215500.1	TraesCS4A02G215500	864	4	-
LNC_085721	XLOC_233726	lincRNA	279	1	+		TraesCS6B02G121700.1	TraesCS6B02G121700	636	1	+
LNC_085722	XLOC_233729	lincRNA	283	1	+		TraesCS1A02G176500.3	TraesCS1A02G176500	1273	5	-
LNC_085723	XLOC_233734	lincRNA	289	1	+		TraesCS4A02G213700.1	TraesCS4A02G213700	1779	5	-
LNC_085728	XLOC_233742	lincRNA	239	1	+		TraesCSU02G241600.1	TraesCSU02G241600	632	2	-
LNC_085729	XLOC_233743	lincRNA	201	1	+		TraesCS3D02G168200.2	TraesCS3D02G168200	2817	7	-
LNC_080268	XLOC_219000	lincRNA	202	1	+		TraesCS3A02G422700.1	TraesCS3A02G422700	692	2	+
LNC_080269	XLOC_219010	lincRNA	233	1	+		TraesCS1D02G386400.1	TraesCS1D02G386400	1331	8	-
LNC_080262	XLOC_218989	lincRNA	201	1	+		TraesCS5B02G248700.2	TraesCS5B02G248700	1028	4	-
LNC_080263	XLOC_218991	lincRNA	226	1	+		TraesCS1A02G257700.1	TraesCS1A02G257700	1245	1	-
LNC_080260	XLOC_218986	lincRNA	303	1	+		TraesCS5B02G248700.1	TraesCS5B02G248700	1032	5	-
LNC_080261	XLOC_218987	lincRNA	205	1	+		TraesCS1B02G142800.2	TraesCS1B02G142800	1452	4	+
LNC_080266	XLOC_218996	antisense_lncRNA	223	1	+		TraesCS6B02G103000.1	TraesCS6B02G103000	582	2	+
LNC_080267	XLOC_218999	lincRNA	237	1	+		TraesCS1A02G012400.1	TraesCS1A02G012400	2052	2	-
LNC_080264	XLOC_218993	lincRNA	224	1	+		TraesCS2D02G092000.1	TraesCS2D02G092000	318	3	+
LNC_080265	XLOC_218994	lincRNA	239	1	+		TraesCS3A02G167700.1	TraesCS3A02G167700	1134	4	+
LNC_004529	XLOC_013060	intronic_lncRNA	209	2	-		TraesCS3B02G467000.1	TraesCS3B02G467000	645	1	+
LNC_004528	XLOC_013051	lincRNA	214	1	-		TraesCS2D02G145300.1	TraesCS2D02G145300	12290	36	+
LNC_004521	XLOC_013033	antisense_lncRNA	646	2	-		TraesCS1D02G371000.3	TraesCS1D02G371000	1781	10	-
LNC_004520	XLOC_013027	lincRNA	215	1	-		TraesCS5B02G559100.2	TraesCS5B02G559100	1467	13	-
LNC_004523	XLOC_013037	lincRNA	274	2	-		TraesCS5B02G559100.1	TraesCS5B02G559100	1494	13	-
LNC_004522	XLOC_013034	lincRNA	212	1	-		TraesCS2B02G329700.1	TraesCS2B02G329700	852	5	+
LNC_004525	XLOC_013041	antisense_lncRNA	218	1	-		TraesCS7B02G030200.1	TraesCS7B02G030200	1224	1	-
LNC_004524	XLOC_013040	lincRNA	204	1	-		TraesCS3B02G007000.1	TraesCS3B02G007000	690	2	-
LNC_004527	XLOC_013048	lincRNA	237	1	-		TraesCS4B02G286500.1	TraesCS4B02G286500	847	4	-
LNC_004526	XLOC_013046	lincRNA	225	1	-		TraesCS3A02G214900.1	TraesCS3A02G214900	366	4	+
LNC_009012	XLOC_025388	lincRNA	3300	9	-		TraesCS2A02G515500.1	TraesCS2A02G515500	1242	2	-
LNC_009013	XLOC_025389	lincRNA	212	1	-		TraesCS2A02G018300.1	TraesCS2A02G018300	1443	2	+
LNC_009010	XLOC_025381	lincRNA	483	1	-		TraesCS5D02G364700.1	TraesCS5D02G364700	177	2	+
LNC_009011	XLOC_025382	lincRNA	218	1	-		TraesCS1B02G393500.1	TraesCS1B02G393500	1139	11	-
LNC_009016	XLOC_025397	lincRNA	226	1	-		TraesCS7A02G200300.1	TraesCS7A02G200300	1161	7	-
LNC_009017	XLOC_025399	lincRNA	239	1	-		TraesCS3A02G051500.1	TraesCS3A02G051500	222	1	+
LNC_009014	XLOC_025391	lincRNA	221	1	-		TraesCS5B02G062500.1	TraesCS5B02G062500	2734	16	+
LNC_009015	XLOC_025394	lincRNA	238	1	-		TraesCS5A02G231500.1	TraesCS5A02G231500	1372	1	+
LNC_092636	XLOC_253674	lincRNA	320	1	-		TraesCS2A02G436900.1	TraesCS2A02G436900	1278	5	+
LNC_092637	XLOC_253676	lincRNA	231	1	-		TraesCS3D02G033000.1	TraesCS3D02G033000	1708	9	+
LNC_009018	XLOC_025400	lincRNA	228	1	-		TraesCS2A02G048900.1	TraesCS2A02G048900	574	2	-
LNC_009019	XLOC_025402	lincRNA	273	1	-		TraesCS3A02G212300.1	TraesCS3A02G212300	1982	9	+
LNC_092632	XLOC_253669	lincRNA	241	1	-		TraesCS3B02G288900.2	TraesCS3B02G288900	3891	6	+
LNC_092633	XLOC_253670	lincRNA	224	1	-		TraesCS5D02G347500.1	TraesCS5D02G347500	399	1	+
LNC_092630	XLOC_253660	lincRNA	227	1	-		TraesCS3A02G465200.1	TraesCS3A02G465200	1137	1	+
LNC_092631	XLOC_253665	lincRNA	210	1	-		TraesCS3B02G288900.1	TraesCS3B02G288900	3966	7	+
LNC_028431	XLOC_081717	lincRNA	234	1	+		TraesCS3B02G519400.1	TraesCS3B02G519400	465	1	-
LNC_016319	XLOC_046790	lincRNA	280	1	+		TraesCS5A02G360500.1	TraesCS5A02G360500	462	2	+
LNC_016318	XLOC_046789	lincRNA	223	1	+		TraesCS7A02G097300.1	TraesCS7A02G097300	471	2	+
LNC_068416	XLOC_186671	lincRNA	221	1	+		TraesCS2B02G486400.1	TraesCS2B02G486400	6247	7	+
LNC_016315	XLOC_046781	lincRNA	219	1	+		TraesCS7B02G082400.1	TraesCS7B02G082400	1592	3	-
LNC_016314	XLOC_046780	lincRNA	270	1	+		TraesCS2A02G204800.1	TraesCS2A02G204800	1177	2	-
LNC_016317	XLOC_046788	lincRNA	203	1	+		TraesCS2D02G525900.1	TraesCS2D02G525900	1294	2	-
LNC_016316	XLOC_046787	lincRNA	238	1	+		TraesCS4D02G255400.1	TraesCS4D02G255400	1302	2	-
LNC_016311	XLOC_046774	lincRNA	312	1	+		TraesCSU02G108300.1	TraesCSU02G108300	903	1	+
LNC_016310	XLOC_046773	lincRNA	208	1	+		TraesCS3B02G131500.2	TraesCS3B02G131500	1041	6	+
LNC_016313	XLOC_046778	lincRNA	215	1	+		TraesCS3B02G131500.1	TraesCS3B02G131500	951	5	+
LNC_016312	XLOC_046777	lincRNA	216	1	+		TraesCS3B02G427200.2	TraesCS3B02G427200	3152	14	-
LNC_042101	XLOC_118038	lincRNA	208	1	+		TraesCS1D02G090300.1	TraesCS1D02G090300	2676	3	+
LNC_008946	XLOC_025235	lincRNA	237	1	-		TraesCS2D02G148700.1	TraesCS2D02G148700	2363	9	+
LNC_042103	XLOC_118040	lincRNA	236	1	+		TraesCS7D02G083100.1	TraesCS7D02G083100	3321	1	-
LNC_042102	XLOC_118039	lincRNA	213	1	+		TraesCS5A02G085400.1	TraesCS5A02G085400	649	1	-
LNC_008943	XLOC_025219	lincRNA	226	1	-		TraesCS4B02G275800.1	TraesCS4B02G275800	680	3	+
LNC_008942	XLOC_025215	lincRNA	205	1	-		TraesCSU02G039700.1	TraesCSU02G039700	288	1	-
LNC_008941	XLOC_025214	lincRNA	308	1	-		TraesCS1D02G272000.1	TraesCS1D02G272000	741	1	-
LNC_008940	XLOC_025211	lincRNA	237	1	-		TraesCS5A02G259400.2	TraesCS5A02G259400	1759	2	-
LNC_035680	XLOC_100996	lincRNA	218	1	+		TraesCS4A02G116000.2	TraesCS4A02G116000	1763	10	+
LNC_035681	XLOC_100997	lincRNA	228	1	+		TraesCS4A02G116000.1	TraesCS4A02G116000	1772	10	+
LNC_035682	XLOC_100998	lincRNA	231	1	+		TraesCS5A02G259400.1	TraesCS5A02G259400	1724	2	-
LNC_035683	XLOC_101004	lincRNA	216	1	+		TraesCS6B02G075300.1	TraesCS6B02G075300	1536	2	+
LNC_035684	XLOC_101005	lincRNA	206	1	+		TraesCS3B02G199800.1	TraesCS3B02G199800	1379	3	-
LNC_035685	XLOC_101008	lincRNA	259	1	+		TraesCS5B02G460800.1	TraesCS5B02G460800	8925	13	-
LNC_008949	XLOC_025241	lincRNA	262	2	-		TraesCS4D02G136400.1	TraesCS4D02G136400	2484	1	-
LNC_008948	XLOC_025239	lincRNA	219	1	-		TraesCS3B02G199800.2	TraesCS3B02G199800	1325	2	-
LNC_095170	XLOC_260335	lincRNA	238	1	+		TraesCS7A02G014700.1	TraesCS7A02G014700	2554	14	+
LNC_095171	XLOC_260340	lincRNA	222	1	+		TraesCS1A02G348900.1	TraesCS1A02G348900	3531	6	-
LNC_095172	XLOC_260342	lincRNA	306	1	+		TraesCS3B02G310900.2	TraesCS3B02G310900	2443	10	+
LNC_095173	XLOC_260346	lincRNA	229	1	+		TraesCS2B02G165000.1	TraesCS2B02G165000	2274	1	-
LNC_095174	XLOC_260347	lincRNA	206	1	+		TraesCS5A02G366700.1	TraesCS5A02G366700	3006	13	+
LNC_028437	XLOC_081738	lincRNA	215	1	+		TraesCS3D02G323400.1	TraesCS3D02G323400	915	2	+
LNC_095176	XLOC_260349	lincRNA	229	1	+		TraesCS7D02G278800.1	TraesCS7D02G278800	4230	22	-
LNC_095177	XLOC_260352	lincRNA	215	1	+		TraesCS1D02G032000.1	TraesCS1D02G032000	303	1	+
LNC_095178	XLOC_260360	lincRNA	238	1	+		TraesCS3A02G526900.1	TraesCS3A02G526900	1188	1	+
LNC_095179	XLOC_260364	lincRNA	267	1	+		TraesCS2B02G435600.1	TraesCS2B02G435600	3081	2	+
LNC_113899	XLOC_310733	lincRNA	437	1	+		TraesCS4D02G042700.1	TraesCS4D02G042700	246	1	+
LNC_028436	XLOC_081732	lincRNA	208	1	+		TraesCS4B02G328600.1	TraesCS4B02G328600	1352	2	-
LNC_083768	XLOC_228690	lincRNA	205	1	+		TraesCS7B02G380500.1	TraesCS7B02G380500	1871	15	+
LNC_083769	XLOC_228691	lincRNA	270	1	+		TraesCS6B02G380300.1	TraesCS6B02G380300	1413	17	+
LNC_083766	XLOC_228668	lincRNA	244	2	+		TraesCS7D02G210800.1	TraesCS7D02G210800	501	1	-
LNC_083767	XLOC_228675	lincRNA	287	1	+		TraesCSU02G222100.1	TraesCSU02G222100	674	1	+
LNC_083764	XLOC_228662	lincRNA	204	1	+		TraesCS1A02G424300.2	TraesCS1A02G424300	1341	9	-
LNC_083765	XLOC_228664	lincRNA	220	1	+		TraesCS1A02G424300.1	TraesCS1A02G424300	1368	9	-
LNC_083762	XLOC_228653	lincRNA	285	1	+		TraesCS5D02G289600.1	TraesCS5D02G289600	519	1	+
LNC_083763	XLOC_228654	lincRNA	235	1	+		TraesCS1A02G334100.1	TraesCS1A02G334100	872	1	+
LNC_083760	XLOC_228646	lincRNA	223	1	+		TraesCS7D02G388200.1	TraesCS7D02G388200	201	1	-
LNC_083761	XLOC_228649	lincRNA	238	1	+		TraesCS2A02G414800.1	TraesCS2A02G414800	3375	3	+
LNC_122568	XLOC_334416	lincRNA	234	1	-		TraesCS7B02G186000.1	TraesCS7B02G186000	870	2	-
LNC_122569	XLOC_334417	lincRNA	236	1	-		TraesCS7D02G447100.1	TraesCS7D02G447100	2821	8	-
LNC_122566	XLOC_334403	lincRNA	207	1	-		TraesCSU02G247800.1	TraesCSU02G247800	802	2	+
LNC_122567	XLOC_334412	lincRNA	241	1	-		TraesCS6B02G069900.1	TraesCS6B02G069900	5246	8	-
LNC_122564	XLOC_334399	lincRNA	306	1	-		TraesCS6B02G069900.2	TraesCS6B02G069900	5334	7	-
LNC_122565	XLOC_334402	lincRNA	222	1	-		TraesCS2A02G434800.1	TraesCS2A02G434800	1397	11	+
LNC_122562	XLOC_334396	lincRNA	286	1	-		TraesCS3D02G121600.1	TraesCS3D02G121600	1346	2	-
LNC_122563	XLOC_334398	lincRNA	223	1	-		TraesCSU02G176000.1	TraesCSU02G176000	1473	2	-
LNC_122560	XLOC_334391	lincRNA	225	1	-		TraesCS3D02G105000.1	TraesCS3D02G105000	1855	2	+
LNC_122561	XLOC_334393	lincRNA	229	1	-		TraesCS5A02G358400.1	TraesCS5A02G358400	2758	2	-
LNC_009625	XLOC_027056	lincRNA	239	1	-		TraesCS7D02G145600.1	TraesCS7D02G145600	1724	1	+
LNC_093589	XLOC_255281	lincRNA	233	1	-		TraesCS4B02G227400.1	TraesCS4B02G227400	3039	1	+
LNC_009624	XLOC_027055	lincRNA	226	1	-		TraesCS3B02G223300.1	TraesCS3B02G223300	1224	10	+
LNC_093587	XLOC_255279	lincRNA	229	1	-		TraesCS5D02G406800.1	TraesCS5D02G406800	2813	2	-
LNC_093586	XLOC_255278	lincRNA	246	1	-		TraesCS7A02G537100.1	TraesCS7A02G537100	1640	2	-
LNC_093585	XLOC_255273	lincRNA	216	1	-		TraesCS5D02G161400.1	TraesCS5D02G161400	909	4	-
LNC_093584	XLOC_255272	lincRNA	232	1	-		TraesCS7A02G440100.1	TraesCS7A02G440100	675	2	-
LNC_093583	XLOC_255271	lincRNA	202	1	-		TraesCS2B02G327200.1	TraesCS2B02G327200	1579	4	-
LNC_009627	XLOC_027062	lincRNA	220	1	-		TraesCS5D02G203900.1	TraesCS5D02G203900	671	2	+
LNC_093581	XLOC_255268	lincRNA	258	1	-		TraesCS3B02G545700.1	TraesCS3B02G545700	1604	1	+
LNC_093580	XLOC_255267	lincRNA	209	1	-		TraesCS7D02G300000.2	TraesCS7D02G300000	1660	3	+
LNC_017042	XLOC_048397	lincRNA	223	1	+		TraesCS1D02G205700.1	TraesCS1D02G205700	1694	5	+
LNC_000537	XLOC_001706	lincRNA	227	1	+		TraesCS6B02G361300.3	TraesCS6B02G361300	1400	8	+
LNC_000534	XLOC_001702	lincRNA	205	1	+		TraesCS6B02G361300.2	TraesCS6B02G361300	1457	8	+
LNC_000535	XLOC_001703	lincRNA	262	1	+		TraesCS6B02G361300.1	TraesCS6B02G361300	1469	8	+
LNC_000532	XLOC_001700	lincRNA	217	1	+		TraesCS2A02G104800.1	TraesCS2A02G104800	1290	3	+
LNC_000533	XLOC_001701	lincRNA	235	1	+		TraesCS5D02G105300.1	TraesCS5D02G105300	369	1	-
LNC_000530	XLOC_001697	lincRNA	4436	2	+		TraesCS7D02G546200.1	TraesCS7D02G546200	1391	8	-
LNC_000531	XLOC_001699	lincRNA	237	1	+		TraesCS3A02G065000.1	TraesCS3A02G065000	739	1	+
LNC_009621	XLOC_027047	lincRNA	219	1	-		TraesCS2B02G423100.1	TraesCS2B02G423100	2013	10	+
LNC_017048	XLOC_048404	lincRNA	316	1	+		TraesCS4D02G309300.1	TraesCS4D02G309300	1010	5	-
LNC_017049	XLOC_048406	lincRNA	203	1	+		TraesCS3A02G294300.1	TraesCS3A02G294300	1722	4	-
LNC_000538	XLOC_001709	lincRNA	236	1	+		TraesCS1B02G287200.1	TraesCS1B02G287200	751	1	-
LNC_000539	XLOC_001711	lincRNA	228	1	+		TraesCS3D02G494300.1	TraesCS3D02G494300	2091	2	-
LNC_068075	XLOC_185616	lincRNA	220	1	+		TraesCS1D02G123900.1	TraesCS1D02G123900	1048	7	-
LNC_068074	XLOC_185615	lincRNA	204	1	+		TraesCS1D02G123900.2	TraesCS1D02G123900	1154	7	-
LNC_068077	XLOC_185627	lincRNA	235	1	+		TraesCS3A02G166500.1	TraesCS3A02G166500	1409	4	+
LNC_068076	XLOC_185626	lincRNA	285	1	+		TraesCS3A02G044900.1	TraesCS3A02G044900	375	4	-
LNC_068071	XLOC_185603	lincRNA	338	1	+		TraesCS2B02G406800.1	TraesCS2B02G406800	2968	19	+
LNC_068070	XLOC_185602	lincRNA	238	1	+		TraesCS7A02G125300.1	TraesCS7A02G125300	639	2	+
LNC_068073	XLOC_185610	lincRNA	242	1	+		TraesCS7A02G446700.1	TraesCS7A02G446700	438	1	-
LNC_068072	XLOC_185607	lincRNA	215	1	+		TraesCS5D02G403800.1	TraesCS5D02G403800	1711	3	+
LNC_108056	XLOC_295815	lincRNA	224	1	-		TraesCS3B02G515200.1	TraesCS3B02G515200	1255	3	+
LNC_009622	XLOC_027048	lincRNA	265	1	-		TraesCS4A02G081100.1	TraesCS4A02G081100	3018	18	+
LNC_068079	XLOC_185633	intronic_lncRNA	225	2	+		TraesCS2D02G597600.1	TraesCS2D02G597600	2260	12	-
LNC_068078	XLOC_185632	lincRNA	464	2	+		TraesCS4A02G081100.2	TraesCS4A02G081100	2934	17	+
LNC_058744	XLOC_161749	lincRNA	284	1	-		TraesCS2D02G492700.2	TraesCS2D02G492700	1691	16	-
LNC_058745	XLOC_161752	lincRNA	211	1	-		TraesCS2D02G492700.3	TraesCS2D02G492700	1804	16	-
LNC_048978	XLOC_136555	lincRNA	279	1	+		TraesCS2D02G492700.1	TraesCS2D02G492700	1639	15	-
LNC_048979	XLOC_136557	lincRNA	218	1	+		TraesCS3D02G258000.3	TraesCS3D02G258000	1224	4	+
LNC_058740	XLOC_161732	lincRNA	369	2	-		TraesCS4A02G231400.1	TraesCS4A02G231400	1869	1	+
LNC_058741	XLOC_161739	lincRNA	232	1	-		TraesCS2D02G505400.1	TraesCS2D02G505400	1730	7	-
LNC_046918	XLOC_130584	lincRNA	240	1	-		TraesCS3A02G342500.2	TraesCS3A02G342500	598	4	+
LNC_046919	XLOC_130585	lincRNA	212	1	-		TraesCS1B02G123600.3	TraesCS1B02G123600	4828	19	+
LNC_046916	XLOC_130581	intronic_lncRNA	432	3	-		TraesCS3A02G342500.1	TraesCS3A02G342500	904	6	+
LNC_046917	XLOC_130583	lincRNA	212	1	-		TraesCS4A02G136000.1	TraesCS4A02G136000	3219	10	+
LNC_046914	XLOC_130579	lincRNA	306	1	-		TraesCS3A02G344700.1	TraesCS3A02G344700	839	2	-
LNC_046915	XLOC_130580	lincRNA	215	1	-		TraesCS4A02G200200.1	TraesCS4A02G200200	1917	7	+
LNC_046912	XLOC_130571	lincRNA	246	1	-		TraesCS3D02G177800.1	TraesCS3D02G177800	237	1	-
LNC_046913	XLOC_130574	lincRNA	238	1	-		TraesCS3D02G367200.1	TraesCS3D02G367200	1782	1	-
LNC_046910	XLOC_130563	lincRNA	1431	2	-		TraesCS3D02G387200.1	TraesCS3D02G387200	4698	11	+
LNC_046911	XLOC_130570	lincRNA	260	1	-		TraesCS4B02G181600.1	TraesCS4B02G181600	1236	9	-
LNC_047549	XLOC_132763	intronic_lncRNA	548	5	-		TraesCS2A02G203000.1	TraesCS2A02G203000	309	2	+
LNC_083188	XLOC_226649	lincRNA	246	1	-		TraesCS2D02G207500.1	TraesCS2D02G207500	1336	3	-
LNC_083189	XLOC_226651	lincRNA	236	1	-		TraesCS7D02G000700.1	TraesCS7D02G000700	1776	7	-
LNC_073473	XLOC_199264	lincRNA	201	1	+		TraesCS5A02G387900.1	TraesCS5A02G387900	1398	2	+
LNC_108057	XLOC_295820	lincRNA	239	1	-		TraesCS3B02G609300.1	TraesCS3B02G609300	1385	1	+
LNC_083182	XLOC_226635	lincRNA	275	1	-		TraesCS3D02G418300.1	TraesCS3D02G418300	893	2	-
LNC_083183	XLOC_226638	lincRNA	213	1	-		TraesCS1A02G348100.1	TraesCS1A02G348100	2801	5	+
LNC_083180	XLOC_226630	lincRNA	258	2	-		TraesCS6A02G331800.1	TraesCS6A02G331800	1494	2	-
LNC_083181	XLOC_226633	lincRNA	282	1	-		TraesCS2A02G089700.1	TraesCS2A02G089700	144	1	+
LNC_083186	XLOC_226646	antisense_lncRNA	236	1	-		TraesCS7D02G150200.2	TraesCS7D02G150200	4082	2	+
LNC_083187	XLOC_226647	lincRNA	228	1	-		TraesCS7D02G150200.1	TraesCS7D02G150200	4240	3	+
LNC_083184	XLOC_226640	lincRNA	308	1	-		TraesCS4D02G275400.1	TraesCS4D02G275400	8533	6	-
LNC_083185	XLOC_226645	lincRNA	206	1	-		TraesCS6D02G347700.1	TraesCS6D02G347700	1661	2	-
LNC_009903	XLOC_027918	lincRNA	267	1	-		TraesCS7D02G150200.4	TraesCS7D02G150200	4165	4	+
LNC_125869	XLOC_345656	lincRNA	222	1	-		TraesCS2A02G107000.1	TraesCS2A02G107000	1071	2	-
LNC_108055	XLOC_295813	lincRNA	238	1	-		TraesCS5D02G401100.1	TraesCS5D02G401100	1291	15	+
LNC_112148	XLOC_306450	lincRNA	231	1	+		TraesCS7A02G091300.1	TraesCS7A02G091300	2348	3	-
LNC_112143	XLOC_306442	lincRNA	232	1	+		TraesCS3A02G222700.1	TraesCS3A02G222700	2381	10	-
LNC_112142	XLOC_306441	lincRNA	227	1	+		TraesCS1D02G208900.1	TraesCS1D02G208900	1433	5	+
LNC_112141	XLOC_306440	lincRNA	253	1	+		TraesCS6D02G035600.1	TraesCS6D02G035600	1957	1	+
LNC_112140	XLOC_306436	lincRNA	476	2	+		TraesCS4A02G159300.1	TraesCS4A02G159300	354	5	+
LNC_112147	XLOC_306448	lincRNA	264	1	+		TraesCS2B02G074800.1	TraesCS2B02G074800	2350	2	-
LNC_112146	XLOC_306447	lincRNA	239	1	+		TraesCS4B02G002800.1	TraesCS4B02G002800	1326	1	+
LNC_112145	XLOC_306446	lincRNA	300	1	+		TraesCS4A02G102500.1	TraesCS4A02G102500	2363	18	-
LNC_112144	XLOC_306443	lincRNA	252	1	+		TraesCS2A02G450300.1	TraesCS2A02G450300	1620	1	-
LNC_113725	XLOC_310148	lincRNA	235	1	+		TraesCS2D02G321900.1	TraesCS2D02G321900	1707	5	+
LNC_104378	XLOC_284847	lincRNA	229	1	-		TraesCS2B02G093500.1	TraesCS2B02G093500	1644	4	+
LNC_107641	XLOC_294071	lincRNA	242	1	+		TraesCS4B02G118000.1	TraesCS4B02G118000	1323	1	+
LNC_108053	XLOC_295810	lincRNA	204	1	-		TraesCS4D02G099800.1	TraesCS4D02G099800	2081	5	+
LNC_113726	XLOC_310149	lincRNA	205	1	+		TraesCS5A02G215700.1	TraesCS5A02G215700	1278	2	+
LNC_108050	XLOC_295779	lincRNA	427	1	-		TraesCS5D02G327700.1	TraesCS5D02G327700	198	1	-
LNC_113727	XLOC_310152	lincRNA	228	1	+		TraesCS3B02G540900.1	TraesCS3B02G540900	630	4	-
LNC_116557	XLOC_317600	lincRNA	277	1	-		TraesCS2B02G048900.1	TraesCS2B02G048900	1589	1	+
LNC_015688	XLOC_045544	lincRNA	221	1	+		TraesCS1A02G397400.1	TraesCS1A02G397400	2001	1	-
LNC_015689	XLOC_045547	lincRNA	233	1	+		TraesCSU02G103400.1	TraesCSU02G103400	1345	1	-
LNC_015686	XLOC_045530	lincRNA	215	1	+		TraesCS6A02G181100.1	TraesCS6A02G181100	1722	6	+
LNC_015687	XLOC_045531	lincRNA	210	1	+		TraesCS6A02G305200.1	TraesCS6A02G305200	2944	25	+
LNC_015684	XLOC_045528	lincRNA	287	1	+		TraesCS5D02G351200.1	TraesCS5D02G351200	722	1	-
LNC_015685	XLOC_045529	lincRNA	239	1	+		TraesCS7D02G292100.1	TraesCS7D02G292100	243	1	+
LNC_015682	XLOC_045526	lincRNA	201	1	+		TraesCS6A02G305200.2	TraesCS6A02G305200	2923	25	+
LNC_015683	XLOC_045527	lincRNA	222	1	+		TraesCS3B02G579500.1	TraesCS3B02G579500	2060	3	+
LNC_015680	XLOC_045524	lincRNA	211	1	+		TraesCSU02G169600.1	TraesCSU02G169600	1642	1	+
LNC_015681	XLOC_045525	lincRNA	233	1	+		TraesCS2B02G495900.1	TraesCS2B02G495900	1154	2	-
LNC_113720	XLOC_310123	lincRNA	253	1	+		TraesCS1A02G111300.1	TraesCS1A02G111300	3166	11	-
LNC_116550	XLOC_317571	lincRNA	227	1	-		TraesCS6D02G392400.1	TraesCS6D02G392400	375	1	+
LNC_042923	XLOC_119854	lincRNA	231	1	+		TraesCS2D02G193200.1	TraesCS2D02G193200	1096	1	+
LNC_042922	XLOC_119853	lincRNA	231	1	+		TraesCS2B02G261200.1	TraesCS2B02G261200	1227	6	+
LNC_042921	XLOC_119852	lincRNA	205	1	+		TraesCS2A02G353400.1	TraesCS2A02G353400	802	1	+
LNC_042920	XLOC_119851	lincRNA	209	1	+		TraesCS1D02G204500.1	TraesCS1D02G204500	965	3	+
LNC_042927	XLOC_119858	lincRNA	1881	4	+		TraesCS5A02G529400.1	TraesCS5A02G529400	807	1	-
LNC_042926	XLOC_119858	lincRNA	4058	3	+		TraesCS1A02G109800.1	TraesCS1A02G109800	1949	1	+
LNC_042925	XLOC_119857	lincRNA	264	1	+		TraesCS2D02G313900.1	TraesCS2D02G313900	934	1	-
LNC_042924	XLOC_119856	antisense_lncRNA	231	1	+		TraesCS1A02G030600.1	TraesCS1A02G030600	737	3	-
LNC_042929	XLOC_119858	lincRNA	4017	3	+		TraesCS6A02G180900.2	TraesCS6A02G180900	1486	4	-
LNC_042928	XLOC_119858	lincRNA	4741	3	+		TraesCS2B02G253200.1	TraesCS2B02G253200	1011	2	-
LNC_115498	XLOC_315271	lincRNA	412	1	-		TraesCS5D02G412300.1	TraesCS5D02G412300	1506	6	-
LNC_089557	XLOC_245862	antisense_lncRNA	212	1	+		TraesCS5D02G412300.3	TraesCS5D02G412300	1233	4	-
LNC_125227	XLOC_343552	lincRNA	237	1	-		TraesCS5D02G412300.2	TraesCS5D02G412300	1362	6	-
LNC_089556	XLOC_245860	lincRNA	223	1	+		TraesCS1D02G049700.1	TraesCS1D02G049700	1548	3	+
LNC_115490	XLOC_315258	lincRNA	225	1	-		TraesCS5D02G412300.4	TraesCS5D02G412300	1248	4	-
LNC_113721	XLOC_310126	lincRNA	272	1	+		TraesCS5A02G469900.1	TraesCS5A02G469900	528	2	+
LNC_115492	XLOC_315260	lincRNA	211	1	-		TraesCS2B02G606500.1	TraesCS2B02G606500	1325	2	-
LNC_115493	XLOC_315261	lincRNA	217	1	-		TraesCS6D02G055000.1	TraesCS6D02G055000	525	1	+
LNC_115494	XLOC_315262	lincRNA	235	1	-		TraesCS1D02G264600.1	TraesCS1D02G264600	1932	1	-
LNC_089555	XLOC_245850	lincRNA	224	1	+		TraesCS6A02G191200.1	TraesCS6A02G191200	2635	12	+
LNC_115496	XLOC_315267	lincRNA	310	1	-		TraesCS6A02G075100.1	TraesCS6A02G075100	252	1	-
LNC_115497	XLOC_315268	lincRNA	223	1	-		TraesCS2D02G102400.1	TraesCS2D02G102400	861	2	-
LNC_089554	XLOC_245845	lincRNA	237	1	+		TraesCS3A02G024100.2	TraesCS3A02G024100	1606	8	-
LNC_089553	XLOC_245843	lincRNA	293	1	+		TraesCS3A02G024100.1	TraesCS3A02G024100	1516	8	-
LNC_089552	XLOC_245842	lincRNA	284	1	+		TraesCS2B02G419400.1	TraesCS2B02G419400	1590	5	+
LNC_125220	XLOC_343534	lincRNA	233	1	-		TraesCS7A02G242100.1	TraesCS7A02G242100	1980	1	+
LNC_089551	XLOC_245839	lincRNA	201	1	+		TraesCS5D02G437800.1	TraesCS5D02G437800	444	2	-
LNC_089550	XLOC_245833	lincRNA	303	1	+		TraesCS3A02G228400.1	TraesCS3A02G228400	318	4	-
LNC_077369	XLOC_210667	lincRNA	231	1	+		TraesCS3D02G520000.1	TraesCS3D02G520000	1290	9	-
LNC_077368	XLOC_210664	lincRNA	209	1	+		TraesCS2A02G329000.1	TraesCS2A02G329000	1729	13	+
LNC_125860	XLOC_345629	lincRNA	233	1	-		TraesCS4A02G218700.1	TraesCS4A02G218700	1311	6	+
LNC_077361	XLOC_210627	lincRNA	228	1	+		TraesCS3B02G443600.1	TraesCS3B02G443600	837	5	-
LNC_077360	XLOC_210626	lincRNA	234	1	+		TraesCS7B02G485700.1	TraesCS7B02G485700	402	1	+
LNC_077363	XLOC_210632	lincRNA	214	1	+		TraesCS4D02G035900.1	TraesCS4D02G035900	3824	20	-
LNC_077362	XLOC_210629	intronic_lncRNA	224	4	+		TraesCS2A02G231500.2	TraesCS2A02G231500	1275	14	+
LNC_077365	XLOC_210659	lincRNA	293	1	+		TraesCS1D02G453600.1	TraesCS1D02G453600	3379	23	+
LNC_077364	XLOC_210645	lincRNA	209	1	+		TraesCSU02G267600.1	TraesCSU02G267600	360	1	+
LNC_077367	XLOC_210662	lincRNA	234	1	+		TraesCS3D02G141800.1	TraesCS3D02G141800	423	2	-
LNC_077366	XLOC_210661	lincRNA	215	1	+		TraesCS3B02G275800.3	TraesCS3B02G275800	891	5	+
LNC_118170	XLOC_322861	lincRNA	234	1	+		TraesCS3B02G275800.2	TraesCS3B02G275800	943	4	+
LNC_009197	XLOC_025856	lincRNA	270	1	-		TraesCS3B02G275800.1	TraesCS3B02G275800	829	4	+
LNC_118172	XLOC_322872	lincRNA	290	1	+		TraesCS6B02G115700.1	TraesCS6B02G115700	696	2	-
LNC_118173	XLOC_322878	lincRNA	219	1	+		TraesCS2B02G608300.1	TraesCS2B02G608300	4149	21	+
LNC_118174	XLOC_322881	lincRNA	202	1	+		TraesCS4D02G336200.1	TraesCS4D02G336200	1467	17	+
LNC_118175	XLOC_322882	lincRNA	215	1	+		TraesCS5D02G079000.1	TraesCS5D02G079000	471	4	+
LNC_118176	XLOC_322886	lincRNA	1530	2	+		TraesCS2A02G341300.1	TraesCS2A02G341300	1188	1	-
LNC_009196	XLOC_025854	lincRNA	207	1	-		TraesCS1D02G320800.1	TraesCS1D02G320800	2601	7	+
LNC_118178	XLOC_322893	antisense_lncRNA	231	1	+		TraesCS1D02G436100.1	TraesCS1D02G436100	576	4	-
LNC_116553	XLOC_317584	lincRNA	214	1	-		TraesCS6D02G353500.1	TraesCS6D02G353500	2334	5	-
LNC_009195	XLOC_025853	lincRNA	221	1	-		TraesCS5A02G201200.1	TraesCS5A02G201200	837	1	-
LNC_110787	XLOC_302913	lincRNA	205	1	-		TraesCS5A02G436800.1	TraesCS5A02G436800	162	1	+
LNC_110786	XLOC_302911	lincRNA	218	1	-		TraesCS2A02G323700.1	TraesCS2A02G323700	653	2	+
LNC_110785	XLOC_302906	lincRNA	317	1	-		TraesCS6B02G048700.1	TraesCS6B02G048700	717	2	+
LNC_009194	XLOC_025846	antisense_lncRNA	234	1	-		TraesCS2D02G373400.1	TraesCS2D02G373400	630	5	-
LNC_110783	XLOC_302903	lincRNA	210	1	-		TraesCS3A02G471700.1	TraesCS3A02G471700	1107	2	+
LNC_110782	XLOC_302894	lincRNA	202	1	-		TraesCS4B02G243200.2	TraesCS4B02G243200	845	7	+
LNC_110781	XLOC_302890	lincRNA	455	2	-		TraesCS2D02G200500.1	TraesCS2D02G200500	1113	3	+
LNC_110780	XLOC_302889	lincRNA	581	3	-		TraesCS7A02G066000.1	TraesCS7A02G066000	589	1	+
LNC_009193	XLOC_025845	intronic_lncRNA	587	2	-		TraesCS5B02G195900.1	TraesCS5B02G195900	1548	2	+
LNC_107752	XLOC_294552	lincRNA	233	1	+		TraesCS1A02G370200.1	TraesCS1A02G370200	1137	9	-
LNC_125222	XLOC_343537	lincRNA	206	1	-		TraesCS4A02G465200.1	TraesCS4A02G465200	1014	2	-
LNC_110789	XLOC_302919	lincRNA	226	1	-		TraesCS4A02G009100.1	TraesCS4A02G009100	1400	2	+
LNC_009192	XLOC_025841	lincRNA	201	1	-		TraesCS6A02G298800.1	TraesCS6A02G298800	1972	12	+
LNC_009191	XLOC_025840	lincRNA	213	1	-		TraesCS3D02G426400.1	TraesCS3D02G426400	1263	1	+
LNC_021478	XLOC_061861	lincRNA	228	1	+		TraesCS3A02G364600.1	TraesCS3A02G364600	2719	5	+
LNC_021479	XLOC_061862	lincRNA	222	1	+		TraesCS2D02G006000.1	TraesCS2D02G006000	1521	1	-
LNC_021476	XLOC_061859	lincRNA	210	1	+		TraesCS3D02G030000.1	TraesCS3D02G030000	501	3	-
LNC_021477	XLOC_061860	lincRNA	236	1	+		TraesCS1D02G350900.1	TraesCS1D02G350900	856	2	-
LNC_021474	XLOC_061856	lincRNA	235	1	+		TraesCS4A02G293200.1	TraesCS4A02G293200	2176	3	+
LNC_009190	XLOC_025839	lincRNA	227	1	-		TraesCS2A02G100800.1	TraesCS2A02G100800	1769	2	-
LNC_021472	XLOC_061853	lincRNA	215	1	+		TraesCS1D02G425800.1	TraesCS1D02G425800	372	1	-
LNC_021473	XLOC_061855	lincRNA	233	1	+		TraesCS3B02G258200.1	TraesCS3B02G258200	555	1	+
LNC_021470	XLOC_061849	lincRNA	201	1	+		TraesCS2B02G466600.1	TraesCS2B02G466600	1825	7	+
LNC_021471	XLOC_061850	lincRNA	217	1	+		TraesCS7B02G077700.1	TraesCS7B02G077700	1080	1	+
LNC_078481	XLOC_213160	lincRNA	252	1	+		TraesCS4A02G338000.1	TraesCS4A02G338000	620	1	-
LNC_078480	XLOC_213159	lincRNA	224	1	+		TraesCS2A02G385300.1	TraesCS2A02G385300	2010	7	+
LNC_078483	XLOC_213163	lincRNA	229	1	+		TraesCS2A02G385300.2	TraesCS2A02G385300	1941	7	+
LNC_078482	XLOC_213162	lincRNA	267	1	+		TraesCS2A02G385300.3	TraesCS2A02G385300	2015	7	+
LNC_017868	XLOC_051074	lincRNA	205	1	+		TraesCS4D02G037300.1	TraesCS4D02G037300	1026	2	+
LNC_017869	XLOC_051075	lincRNA	233	1	+		TraesCS4D02G035900.2	TraesCS4D02G035900	3926	19	-
LNC_078487	XLOC_213174	intronic_lncRNA	513	2	+		TraesCS3B02G376300.2	TraesCS3B02G376300	1848	5	-
LNC_078486	XLOC_213171	antisense_lncRNA	237	1	+		TraesCSU02G219500.1	TraesCSU02G219500	863	4	+
LNC_017864	XLOC_051068	lincRNA	207	1	+		TraesCS3B02G376300.1	TraesCS3B02G376300	2091	6	-
LNC_017865	XLOC_051070	lincRNA	240	1	+		TraesCS3B02G124900.1	TraesCS3B02G124900	723	2	+
LNC_017866	XLOC_051071	lincRNA	222	1	+		TraesCS6A02G317000.1	TraesCS6A02G317000	366	2	+
LNC_017867	XLOC_051072	lincRNA	222	1	+		TraesCS2A02G168300.1	TraesCS2A02G168300	1401	5	+
LNC_017860	XLOC_051060	lincRNA	231	1	+		TraesCS7B02G190900.5	TraesCS7B02G190900	1485	12	+
LNC_017861	XLOC_051063	lincRNA	228	1	+		TraesCS7B02G190900.2	TraesCS7B02G190900	1095	9	+
LNC_017862	XLOC_051064	lincRNA	232	1	+		TraesCS7B02G190900.3	TraesCS7B02G190900	1512	12	+
LNC_017863	XLOC_051065	lincRNA	203	1	+		TraesCS4D02G180500.4	TraesCS4D02G180500	2756	8	-
LNC_000259	XLOC_000993	lincRNA	259	1	+		TraesCS2A02G285600.1	TraesCS2A02G285600	907	1	-
LNC_000258	XLOC_000990	lincRNA	205	1	+		TraesCS5D02G270400.1	TraesCS5D02G270400	977	1	-
LNC_121530	XLOC_332231	lincRNA	254	1	-		TraesCS6B02G437000.1	TraesCS6B02G437000	1437	2	+
LNC_120896	XLOC_330545	lincRNA	234	1	-		TraesCS3D02G098600.1	TraesCS3D02G098600	1673	2	+
LNC_102304	XLOC_279188	lincRNA	221	1	+		TraesCS6A02G227200.1	TraesCS6A02G227200	2877	23	+
LNC_047838	XLOC_133944	lincRNA	223	1	+		TraesCS3A02G029300.1	TraesCS3A02G029300	1309	2	-
LNC_047839	XLOC_133945	lincRNA	237	1	+		TraesCS2B02G211400.1	TraesCS2B02G211400	1006	3	-
LNC_047832	XLOC_133925	lincRNA	234	1	+		TraesCS1D02G328300.1	TraesCS1D02G328300	861	5	+
LNC_047833	XLOC_133926	lincRNA	235	1	+		TraesCS7A02G249500.1	TraesCS7A02G249500	1103	2	+
LNC_047830	XLOC_133924	lincRNA	1422	2	+		TraesCS1A02G295700.1	TraesCS1A02G295700	522	1	+
LNC_047831	XLOC_133924	lincRNA	574	2	+		TraesCS2D02G390200.1	TraesCS2D02G390200	1069	4	-
LNC_047836	XLOC_133935	lincRNA	262	1	+		TraesCS6B02G388000.1	TraesCS6B02G388000	4995	8	+
LNC_047837	XLOC_133943	lincRNA	237	1	+		TraesCS6A02G394900.1	TraesCS6A02G394900	2534	6	-
LNC_047834	XLOC_133927	intronic_lncRNA	236	3	+		TraesCS6B02G110900.1	TraesCS6B02G110900	2116	2	+
LNC_047835	XLOC_133932	lincRNA	236	1	+		TraesCS5D02G036900.1	TraesCS5D02G036900	459	2	-
LNC_107710	XLOC_294389	lincRNA	251	1	+		TraesCS3D02G340200.1	TraesCS3D02G340200	1476	2	-
LNC_093165	XLOC_254540	lincRNA	208	1	-		TraesCS5D02G246400.1	TraesCS5D02G246400	870	7	-
LNC_012339	XLOC_035092	lincRNA	239	1	+		TraesCS6A02G103900.2	TraesCS6A02G103900	1284	4	+
LNC_012338	XLOC_035091	lincRNA	286	1	+		TraesCS6B02G376700.1	TraesCS6B02G376700	1620	1	+
LNC_107714	XLOC_294396	lincRNA	237	1	+		TraesCS6A02G103900.1	TraesCS6A02G103900	1287	4	+
LNC_107715	XLOC_294405	lincRNA	213	1	+		TraesCS4A02G216200.1	TraesCS4A02G216200	3742	30	-
LNC_107716	XLOC_294406	lincRNA	628	2	+		TraesCS2B02G615700.1	TraesCS2B02G615700	1026	1	+
LNC_107717	XLOC_294412	lincRNA	230	1	+		TraesCS2A02G153300.2	TraesCS2A02G153300	1386	8	+
LNC_012333	XLOC_035066	lincRNA	1230	1	+		TraesCS6D02G264000.1	TraesCS6D02G264000	1543	3	-
LNC_012332	XLOC_035061	lincRNA	210	1	+		TraesCS7B02G461900.1	TraesCS7B02G461900	1435	7	-
LNC_012331	XLOC_035053	lincRNA	226	1	+		TraesCS1D02G445700.1	TraesCS1D02G445700	3727	19	+
LNC_012330	XLOC_035051	lincRNA	423	2	+		TraesCS7B02G461900.2	TraesCS7B02G461900	1113	7	-
LNC_012337	XLOC_035090	lincRNA	224	1	+		TraesCS1A02G391000.1	TraesCS1A02G391000	1977	4	+
LNC_012336	XLOC_035086	lincRNA	239	1	+		TraesCS3B02G525700.1	TraesCS3B02G525700	2934	14	-
LNC_012335	XLOC_035078	lincRNA	208	1	+		TraesCS5A02G066900.1	TraesCS5A02G066900	3220	10	+
LNC_012334	XLOC_035077	lincRNA	209	1	+		TraesCS7D02G326400.1	TraesCS7D02G326400	4437	11	+
LNC_030368	XLOC_086692	intronic_lncRNA	251	2	+		TraesCS5D02G202600.1	TraesCS5D02G202600	1882	3	-
LNC_046129	XLOC_128485	lincRNA	240	1	-		TraesCS6A02G270000.1	TraesCS6A02G270000	1522	3	+
LNC_046128	XLOC_128484	lincRNA	216	1	-		TraesCS6B02G149800.1	TraesCS6B02G149800	2590	3	+
LNC_046127	XLOC_128481	lincRNA	213	1	-		TraesCS6A02G416600.1	TraesCS6A02G416600	1217	1	+
LNC_046126	XLOC_128477	lincRNA	215	1	-		TraesCSU02G083100.2	TraesCSU02G083100	1568	5	-
LNC_046125	XLOC_128475	lincRNA	210	1	-		TraesCS5B02G187900.1	TraesCS5B02G187900	1821	2	-
LNC_046124	XLOC_128472	lincRNA	225	1	-		TraesCS7D02G004400.1	TraesCS7D02G004400	2689	14	+
LNC_046123	XLOC_128470	lincRNA	920	2	-		TraesCSU02G083100.1	TraesCSU02G083100	1598	5	-
LNC_046122	XLOC_128467	lincRNA	204	1	-		TraesCS5D02G134500.1	TraesCS5D02G134500	1800	5	+
LNC_046121	XLOC_128465	lincRNA	293	2	-		TraesCS3D02G428100.1	TraesCS3D02G428100	755	2	+
LNC_046120	XLOC_128463	lincRNA	373	1	-		TraesCS3D02G129800.1	TraesCS3D02G129800	1136	3	+
LNC_094004	XLOC_256325	lincRNA	207	1	-		TraesCS1B02G307700.1	TraesCS1B02G307700	1231	9	+
LNC_000255	XLOC_000986	lincRNA	240	1	+		TraesCS3D02G129800.2	TraesCS3D02G129800	947	2	+
LNC_094003	XLOC_256322	lincRNA	246	1	-		TraesCS3A02G230400.1	TraesCS3A02G230400	1076	7	-
LNC_000254	XLOC_000985	lincRNA	286	1	+		TraesCS4D02G094600.1	TraesCS4D02G094600	3172	3	+
LNC_094002	XLOC_256318	lincRNA	218	1	-		TraesCS3A02G230400.2	TraesCS3A02G230400	1423	9	-
LNC_094001	XLOC_256316	lincRNA	207	1	-		TraesCS5D02G029500.1	TraesCS5D02G029500	1762	4	-
LNC_107642	XLOC_294082	lincRNA	236	1	+		TraesCS3D02G046600.1	TraesCS3D02G046600	456	1	-
LNC_094000	XLOC_256315	lincRNA	230	1	-		TraesCS7B02G361800.2	TraesCS7B02G361800	1234	6	+
LNC_112925	XLOC_308123	lincRNA	292	1	+		TraesCS7D02G086000.1	TraesCS7D02G086000	955	6	-
LNC_112924	XLOC_308119	lincRNA	221	1	+		TraesCS1D02G344100.1	TraesCS1D02G344100	1610	5	+
LNC_112927	XLOC_308125	lincRNA	282	1	+		TraesCS6A02G186700.1	TraesCS6A02G186700	207	2	-
LNC_112926	XLOC_308124	lincRNA	214	1	+		TraesCS3B02G302700.1	TraesCS3B02G302700	1129	5	+
LNC_112921	XLOC_308107	lincRNA	1357	2	+		TraesCS5B02G013500.1	TraesCS5B02G013500	387	1	+
LNC_112920	XLOC_308104	lincRNA	336	1	+		TraesCS2A02G051200.1	TraesCS2A02G051200	2714	7	-
LNC_112923	XLOC_308117	lincRNA	203	1	+		TraesCS5D02G205700.1	TraesCS5D02G205700	1044	3	+
LNC_112922	XLOC_308116	lincRNA	231	1	+		TraesCS5B02G135600.1	TraesCS5B02G135600	549	1	-
LNC_112929	XLOC_308134	lincRNA	245	1	+		TraesCS2A02G515100.1	TraesCS2A02G515100	3021	5	-
LNC_112928	XLOC_308130	lincRNA	313	1	+		TraesCS1A02G209200.1	TraesCS1A02G209200	531	5	+
LNC_079756	XLOC_216980	lincRNA	202	1	+		TraesCS1D02G286300.2	TraesCS1D02G286300	4306	11	-
LNC_079757	XLOC_216983	lincRNA	231	1	+		TraesCS1D02G286300.1	TraesCS1D02G286300	4169	12	-
LNC_079754	XLOC_216977	lincRNA	228	1	+		TraesCS4D02G313000.1	TraesCS4D02G313000	1809	5	-
LNC_079755	XLOC_216979	lincRNA	207	1	+		TraesCS3A02G179600.1	TraesCS3A02G179600	2158	7	-
LNC_079752	XLOC_216963	lincRNA	224	1	+		TraesCS5D02G205000.1	TraesCS5D02G205000	1630	3	-
LNC_079753	XLOC_216973	lincRNA	211	1	+		TraesCS1D02G304800.1	TraesCS1D02G304800	1884	13	-
LNC_079750	XLOC_216947	lincRNA	229	1	+		TraesCS1D02G304800.2	TraesCS1D02G304800	1854	13	-
LNC_079751	XLOC_216956	lincRNA	211	1	+		TraesCS2A02G141700.1	TraesCS2A02G141700	975	1	-
LNC_000998	XLOC_002611	lincRNA	280	1	+		TraesCS2D02G450600.1	TraesCS2D02G450600	1243	1	+
LNC_079758	XLOC_216985	lincRNA	221	1	+		TraesCS4D02G262000.1	TraesCS4D02G262000	1390	1	+
LNC_000999	XLOC_002612	lincRNA	235	3	+		TraesCS5A02G247900.1	TraesCS5A02G247900	1650	8	+
LNC_023830	XLOC_067821	lincRNA	277	1	+		TraesCS3D02G258200.4	TraesCS3D02G258200	4143	12	-
LNC_023831	XLOC_067822	lincRNA	225	1	+		TraesCS3D02G258200.5	TraesCS3D02G258200	4223	11	-
LNC_023832	XLOC_067823	lincRNA	210	1	+		TraesCS3D02G258200.2	TraesCS3D02G258200	4155	12	-
LNC_023833	XLOC_067824	lincRNA	231	1	+		TraesCS3D02G258200.3	TraesCS3D02G258200	4152	12	-
LNC_023834	XLOC_067825	lincRNA	230	1	+		TraesCS3D02G258200.1	TraesCS3D02G258200	4074	13	-
LNC_023835	XLOC_067827	lincRNA	219	1	+		TraesCS4B02G356800.1	TraesCS4B02G356800	2003	7	+
LNC_023836	XLOC_067834	lincRNA	232	1	+		TraesCS5B02G361800.1	TraesCS5B02G361800	1760	5	+
LNC_023837	XLOC_067835	antisense_lncRNA	293	2	+		TraesCS6B02G043300.1	TraesCS6B02G043300	1428	1	+
LNC_023838	XLOC_067842	lincRNA	234	1	+		TraesCS6B02G049500.1	TraesCS6B02G049500	800	2	-
LNC_023839	XLOC_067844	lincRNA	235	1	+		TraesCS2A02G413200.1	TraesCS2A02G413200	1934	1	-
LNC_094008	XLOC_256337	lincRNA	267	1	-		TraesCS2A02G092300.1	TraesCS2A02G092300	687	3	+
LNC_007678	XLOC_022320	intronic_lncRNA	744	2	-		TraesCS2A02G513700.1	TraesCS2A02G513700	333	2	+
LNC_091287	XLOC_249312	antisense_lncRNA	204	1	+		TraesCS6A02G370100.1	TraesCS6A02G370100	1289	4	+
LNC_017761	XLOC_050544	antisense_lncRNA	322	1	+		TraesCS7A02G416200.1	TraesCS7A02G416200	1714	7	-
LNC_007679	XLOC_022323	lincRNA	231	1	-		TraesCS6D02G177500.2	TraesCS6D02G177500	1183	2	-
LNC_017760	XLOC_050543	antisense_lncRNA	323	1	+		TraesCS3D02G414300.1	TraesCS3D02G414300	1824	4	+
LNC_098584	XLOC_269406	lincRNA	211	1	-		TraesCS2D02G367400.1	TraesCS2D02G367400	1445	4	-
LNC_117250	XLOC_319525	lincRNA	1402	6	-		TraesCS2D02G367400.2	TraesCS2D02G367400	1337	5	-
LNC_030867	XLOC_089061	lincRNA	222	1	-		TraesCS6B02G061600.1	TraesCS6B02G061600	795	3	-
LNC_117252	XLOC_319536	lincRNA	229	1	-		TraesCS6A02G051300.1	TraesCS6A02G051300	1644	1	+
LNC_098585	XLOC_269411	lincRNA	248	1	-		TraesCS4D02G204900.1	TraesCS4D02G204900	3753	1	+
LNC_117254	XLOC_319542	lincRNA	799	3	-		TraesCS1B02G422100.1	TraesCS1B02G422100	2139	10	-
LNC_026012	XLOC_074376	lincRNA	215	1	-		TraesCS2A02G218300.1	TraesCS2A02G218300	1095	12	+
LNC_117256	XLOC_319546	lincRNA	237	1	-		TraesCS3A02G172900.1	TraesCS3A02G172900	1166	3	+
LNC_030866	XLOC_089054	lincRNA	232	1	-		TraesCS2A02G218300.2	TraesCS2A02G218300	810	9	+
LNC_117258	XLOC_319548	lincRNA	213	1	-		TraesCS2B02G599600.1	TraesCS2B02G599600	3136	13	+
LNC_098582	XLOC_269402	lincRNA	290	1	-		TraesCS3D02G504600.1	TraesCS3D02G504600	342	1	-
LNC_030865	XLOC_089039	antisense_lncRNA	261	1	-		TraesCS5A02G318500.2	TraesCS5A02G318500	1581	12	-
LNC_098583	XLOC_269405	lincRNA	222	1	-		TraesCS5D02G506200.2	TraesCS5D02G506200	1307	3	-
LNC_030864	XLOC_089038	antisense_lncRNA	260	1	-		TraesCS2A02G303700.1	TraesCS2A02G303700	678	9	+
LNC_091231	XLOC_249137	lincRNA	239	1	+		TraesCS6A02G155900.1	TraesCS6A02G155900	1214	3	-
LNC_053808	XLOC_150314	intronic_lncRNA	234	2	+		TraesCS3D02G051900.1	TraesCS3D02G051900	321	1	-
LNC_053809	XLOC_150318	intronic_lncRNA	231	2	+		TraesCS5D02G290300.1	TraesCS5D02G290300	1056	1	+
LNC_053806	XLOC_150311	lincRNA	212	1	+		TraesCS5A02G056900.1	TraesCS5A02G056900	834	4	+
LNC_030863	XLOC_089036	lincRNA	308	5	-		TraesCS6D02G171700.1	TraesCS6D02G171700	1749	3	-
LNC_053804	XLOC_150308	intronic_lncRNA	274	3	+		TraesCS3D02G073800.1	TraesCS3D02G073800	768	2	+
LNC_053805	XLOC_150310	lincRNA	216	1	+		TraesCS1A02G061600.1	TraesCS1A02G061600	1452	5	-
LNC_053802	XLOC_150303	lincRNA	310	1	+		TraesCS5A02G148100.1	TraesCS5A02G148100	267	2	-
LNC_053803	XLOC_150307	intronic_lncRNA	395	4	+		TraesCS3B02G583000.3	TraesCS3B02G583000	1494	3	+
LNC_053800	XLOC_150292	lincRNA	208	1	+		TraesCS3B02G583000.2	TraesCS3B02G583000	2169	7	+
LNC_030862	XLOC_089035	lincRNA	235	1	-		TraesCS3B02G583000.1	TraesCS3B02G583000	1572	4	+
LNC_007670	XLOC_022289	intronic_lncRNA	693	6	-		TraesCS6A02G126400.1	TraesCS6A02G126400	2178	1	-
LNC_045478	XLOC_127097	lincRNA	239	1	-		TraesCS7A02G388700.2	TraesCS7A02G388700	1031	2	+
LNC_017769	XLOC_050624	lincRNA	258	1	+		TraesCS7A02G388700.1	TraesCS7A02G388700	1572	2	+
LNC_007671	XLOC_022290	intronic_lncRNA	300	3	-		TraesCS5B02G143400.1	TraesCS5B02G143400	1855	9	+
LNC_045474	XLOC_127091	intronic_lncRNA	437	2	-		TraesCS1D02G138600.2	TraesCS1D02G138600	1513	5	+
LNC_045475	XLOC_127092	lincRNA	231	1	-		TraesCS1D02G138600.1	TraesCS1D02G138600	1472	5	+
LNC_045476	XLOC_127095	lincRNA	231	1	-		TraesCS5D02G171800.1	TraesCS5D02G171800	1092	2	-
LNC_017768	XLOC_050619	lincRNA	239	1	+		TraesCS1D02G050500.1	TraesCS1D02G050500	1221	3	+
LNC_045470	XLOC_127086	lincRNA	223	1	-		TraesCS1D02G050500.2	TraesCS1D02G050500	1227	3	+
LNC_045471	XLOC_127088	lincRNA	294	1	-		TraesCS6D02G218000.2	TraesCS6D02G218000	3393	17	+
LNC_045472	XLOC_127089	lincRNA	220	1	-		TraesCS6A02G193700.1	TraesCS6A02G193700	525	6	-
LNC_045473	XLOC_127090	lincRNA	228	1	-		TraesCS5A02G183700.1	TraesCS5A02G183700	1033	1	+
LNC_031012	XLOC_089505	intronic_lncRNA	586	3	-		TraesCS6D02G094400.3	TraesCS6D02G094400	1182	6	-
LNC_007674	XLOC_022303	lincRNA	235	1	-		TraesCS2A02G044600.1	TraesCS2A02G044600	787	2	+
LNC_031014	XLOC_089508	lincRNA	279	1	-		TraesCS7D02G040900.1	TraesCS7D02G040900	1800	2	+
LNC_031017	XLOC_089513	lincRNA	206	1	-		TraesCS1D02G303500.1	TraesCS1D02G303500	1829	1	+
LNC_007677	XLOC_022319	lincRNA	232	1	-		TraesCS1D02G140400.2	TraesCS1D02G140400	2808	14	+
LNC_037250	XLOC_106217	lincRNA	208	1	-		TraesCS6A02G123900.1	TraesCS6A02G123900	1134	5	-
LNC_032292	XLOC_092402	lincRNA	217	1	-		TraesCS7B02G441400.1	TraesCS7B02G441400	3027	3	+
LNC_032293	XLOC_092404	lincRNA	236	1	-		TraesCS2B02G505900.1	TraesCS2B02G505900	777	2	-
LNC_026017	XLOC_074385	lincRNA	234	1	-		TraesCS2A02G099300.1	TraesCS2A02G099300	1102	1	+
LNC_099196	XLOC_270636	lincRNA	264	1	-		TraesCS7D02G386200.1	TraesCS7D02G386200	2977	2	+
LNC_099197	XLOC_270637	lincRNA	205	1	-		TraesCS3B02G173000.1	TraesCS3B02G173000	663	3	-
LNC_099194	XLOC_270623	lincRNA	804	2	-		TraesCS5D02G161000.1	TraesCS5D02G161000	1029	2	-
LNC_099195	XLOC_270624	lincRNA	240	1	-		TraesCS7D02G380400.1	TraesCS7D02G380400	1665	6	+
LNC_099192	XLOC_270618	lincRNA	231	1	-		TraesCS3B02G558800.1	TraesCS3B02G558800	866	1	+
LNC_099193	XLOC_270620	lincRNA	239	1	-		TraesCS2D02G198100.4	TraesCS2D02G198100	2563	7	+
LNC_099190	XLOC_270614	intronic_lncRNA	1578	3	-		TraesCS6B02G244700.1	TraesCS6B02G244700	3643	1	-
LNC_099191	XLOC_270617	lincRNA	220	1	-		TraesCS6A02G148100.1	TraesCS6A02G148100	408	4	+
LNC_090256	XLOC_247200	lincRNA	205	1	+		TraesCS5B02G310900.1	TraesCS5B02G310900	528	2	+
LNC_099198	XLOC_270638	lincRNA	220	1	-		TraesCS3A02G197300.1	TraesCS3A02G197300	2597	6	-
LNC_099199	XLOC_270639	lincRNA	227	1	-		TraesCS3A02G197300.2	TraesCS3A02G197300	2588	6	-
LNC_038247	XLOC_108251	lincRNA	215	1	-		TraesCS3A02G197300.3	TraesCS3A02G197300	2024	4	-
LNC_038246	XLOC_108250	lincRNA	212	1	-		TraesCS7B02G059300.1	TraesCS7B02G059300	2926	2	-
LNC_038245	XLOC_108248	lincRNA	230	1	-		TraesCS6B02G275100.1	TraesCS6B02G275100	1163	3	-
LNC_038244	XLOC_108247	lincRNA	237	1	-		TraesCS3B02G267200.1	TraesCS3B02G267200	1415	3	-
LNC_038243	XLOC_108245	lincRNA	205	1	-		TraesCS6A02G040400.1	TraesCS6A02G040400	840	1	-
LNC_038242	XLOC_108244	lincRNA	226	1	-		TraesCS4B02G279000.1	TraesCS4B02G279000	2777	2	+
LNC_038241	XLOC_108243	lincRNA	214	1	-		TraesCS3D02G494700.1	TraesCS3D02G494700	732	3	-
LNC_038240	XLOC_108241	lincRNA	272	1	-		TraesCS3A02G163400.1	TraesCS3A02G163400	450	2	+
LNC_038249	XLOC_108253	lincRNA	203	1	-		TraesCS2A02G520300.1	TraesCS2A02G520300	1880	11	+
LNC_038248	XLOC_108252	lincRNA	235	1	-		TraesCS3D02G271700.1	TraesCS3D02G271700	2039	14	-
LNC_118992	XLOC_324853	lincRNA	210	1	+		TraesCS7D02G403800.1	TraesCS7D02G403800	1938	1	-
LNC_118993	XLOC_324855	lincRNA	209	1	+		TraesCS5A02G513500.1	TraesCS5A02G513500	1132	3	+
LNC_118990	XLOC_324850	lincRNA	232	1	+		TraesCSU02G062000.1	TraesCSU02G062000	2606	10	+
LNC_118991	XLOC_324851	lincRNA	218	1	+		TraesCS2A02G163700.1	TraesCS2A02G163700	1182	6	-
LNC_118996	XLOC_324860	lincRNA	306	1	+		TraesCS3A02G101500.1	TraesCS3A02G101500	2748	2	-
LNC_118997	XLOC_324861	lincRNA	218	1	+		TraesCS2B02G485800.2	TraesCS2B02G485800	3149	20	+
LNC_118994	XLOC_324858	lincRNA	230	1	+		TraesCS2B02G485800.1	TraesCS2B02G485800	3177	20	+
LNC_118995	XLOC_324859	lincRNA	224	1	+		TraesCS2B02G056900.1	TraesCS2B02G056900	513	6	+
LNC_118998	XLOC_324862	lincRNA	217	2	+		TraesCS4A02G414600.1	TraesCS4A02G414600	1068	8	-
LNC_118999	XLOC_324864	lincRNA	224	1	+		TraesCS4A02G414600.2	TraesCS4A02G414600	993	7	-
LNC_032298	XLOC_092415	lincRNA	241	1	-		TraesCS4D02G275300.1	TraesCS4D02G275300	2433	9	+
LNC_116121	XLOC_316572	lincRNA	208	1	-		TraesCS3D02G528300.1	TraesCS3D02G528300	1074	2	-
LNC_116120	XLOC_316569	lincRNA	202	1	-		TraesCS2A02G463600.1	TraesCS2A02G463600	1633	2	-
LNC_116123	XLOC_316574	lincRNA	217	1	-		TraesCS4B02G392300.1	TraesCS4B02G392300	1995	2	-
LNC_032299	XLOC_092417	lincRNA	218	1	-		TraesCS2A02G191165.1	TraesCS2A02G191165	477	1	-
LNC_116125	XLOC_316577	intronic_lncRNA	441	2	-		TraesCS5D02G116900.1	TraesCS5D02G116900	1896	7	+
LNC_116124	XLOC_316576	intronic_lncRNA	205	3	-		TraesCS3D02G240200.1	TraesCS3D02G240200	1776	3	+
LNC_116127	XLOC_316583	lincRNA	223	1	-		TraesCS1D02G314800.1	TraesCS1D02G314800	1232	1	-
LNC_116126	XLOC_316579	lincRNA	202	1	-		TraesCS2B02G172500.1	TraesCS2B02G172500	1322	4	-
LNC_116129	XLOC_316587	lincRNA	230	1	-		TraesCS1A02G171000.1	TraesCS1A02G171000	1795	4	+
LNC_116128	XLOC_316584	lincRNA	234	1	-		TraesCS2B02G231400.2	TraesCS2B02G231400	1266	2	-
LNC_120585	XLOC_329363	lincRNA	306	1	-		TraesCS5B02G068100.1	TraesCS5B02G068100	1556	3	-
LNC_090254	XLOC_247197	lincRNA	239	1	+		TraesCS2B02G003200.1	TraesCS2B02G003200	1722	3	+
LNC_066338	XLOC_181715	lincRNA	249	1	+		TraesCS2B02G231400.1	TraesCS2B02G231400	2072	2	-
LNC_066339	XLOC_181717	lincRNA	207	1	+		TraesCS2A02G457200.1	TraesCS2A02G457200	1229	10	-
LNC_120767	XLOC_330064	lincRNA	214	1	-		TraesCS3D02G207300.1	TraesCS3D02G207300	1236	4	+
LNC_066330	XLOC_181690	antisense_lncRNA	265	1	+		TraesCS6B02G176000.1	TraesCS6B02G176000	3094	3	-
LNC_066331	XLOC_181692	lincRNA	231	1	+		TraesCS2A02G129200.1	TraesCS2A02G129200	915	1	-
LNC_066332	XLOC_181695	lincRNA	252	1	+		TraesCS2B02G347000.1	TraesCS2B02G347000	1724	3	+
LNC_066333	XLOC_181699	lincRNA	225	1	+		TraesCS3A02G169600.1	TraesCS3A02G169600	1585	1	-
LNC_066334	XLOC_181700	lincRNA	214	1	+		TraesCS3D02G407100.1	TraesCS3D02G407100	1261	1	-
LNC_066335	XLOC_181706	lincRNA	253	1	+		TraesCS2A02G200300.1	TraesCS2A02G200300	1794	13	-
LNC_066336	XLOC_181707	lincRNA	229	1	+		TraesCS2D02G010900.1	TraesCS2D02G010900	3417	2	+
LNC_066337	XLOC_181714	intronic_lncRNA	345	3	+		TraesCS3A02G457900.1	TraesCS3A02G457900	1626	4	+
LNC_018928	XLOC_054764	lincRNA	221	1	-		TraesCS5D02G462200.1	TraesCS5D02G462200	1092	3	-
LNC_018929	XLOC_054765	lincRNA	222	1	-		TraesCS1A02G251400.2	TraesCS1A02G251400	2680	7	-
LNC_090255	XLOC_247198	lincRNA	222	1	+		TraesCS1A02G251400.3	TraesCS1A02G251400	2575	6	-
LNC_018924	XLOC_054759	lincRNA	230	1	-		TraesCS1B02G077700.1	TraesCS1B02G077700	874	1	-
LNC_018925	XLOC_054760	lincRNA	228	1	-		TraesCS4D02G212600.1	TraesCS4D02G212600	2807	15	-
LNC_018926	XLOC_054761	lincRNA	212	1	-		TraesCS2D02G334800.1	TraesCS2D02G334800	1890	1	+
LNC_018927	XLOC_054763	lincRNA	217	1	-		TraesCS1D02G152600.1	TraesCS1D02G152600	276	1	+
LNC_018920	XLOC_054749	lincRNA	203	1	-		TraesCS6A02G101300.1	TraesCS6A02G101300	1919	1	+
LNC_018921	XLOC_054750	lincRNA	242	1	-		TraesCS7D02G028200.1	TraesCS7D02G028200	1748	1	-
LNC_018922	XLOC_054754	lincRNA	295	1	-		TraesCS5D02G325800.2	TraesCS5D02G325800	2780	9	-
LNC_018923	XLOC_054757	lincRNA	235	1	-		TraesCS6D02G171000.1	TraesCS6D02G171000	1946	7	+
LNC_056971	XLOC_158155	lincRNA	215	1	-		TraesCS5B02G497800.1	TraesCS5B02G497800	2091	1	-
LNC_056970	XLOC_158154	lincRNA	206	1	-		TraesCS6D02G171000.2	TraesCS6D02G171000	1837	7	+
LNC_056973	XLOC_158159	lincRNA	210	1	-		TraesCS6D02G171000.4	TraesCS6D02G171000	1887	7	+
LNC_056972	XLOC_158156	lincRNA	228	1	-		TraesCS2B02G290800.2	TraesCS2B02G290800	1935	11	-
LNC_056975	XLOC_158161	lincRNA	250	1	-		TraesCS3B02G270400.1	TraesCS3B02G270400	1506	4	+
LNC_056974	XLOC_158160	lincRNA	216	1	-		TraesCS5B02G343400.1	TraesCS5B02G343400	411	1	+
LNC_056977	XLOC_158163	lincRNA	233	2	-		TraesCS3B02G552300.1	TraesCS3B02G552300	1374	4	+
LNC_056976	XLOC_158162	lincRNA	225	1	-		TraesCS2A02G419200.1	TraesCS2A02G419200	1609	9	+
LNC_056979	XLOC_158166	lincRNA	314	1	-		TraesCS2B02G290800.1	TraesCS2B02G290800	1797	12	-
LNC_056978	XLOC_158164	lincRNA	211	1	-		TraesCS5D02G328000.2	TraesCS5D02G328000	1556	4	+
LNC_120761	XLOC_330052	lincRNA	224	1	-		TraesCS5D02G328000.3	TraesCS5D02G328000	1593	4	+
LNC_125566	XLOC_344578	lincRNA	304	1	-		TraesCS5D02G328000.1	TraesCS5D02G328000	1647	3	+
LNC_090252	XLOC_247195	lincRNA	240	1	+		TraesCS3B02G382100.1	TraesCS3B02G382100	2411	6	-
LNC_007700	XLOC_022401	lincRNA	299	1	-		TraesCS3B02G197300.1	TraesCS3B02G197300	2291	7	-
LNC_007701	XLOC_022403	lincRNA	237	1	-		TraesCS3B02G240300.1	TraesCS3B02G240300	1649	8	+
LNC_007702	XLOC_022405	lincRNA	209	1	-		TraesCS4B02G318300.1	TraesCS4B02G318300	1593	12	+
LNC_007703	XLOC_022407	lincRNA	440	2	-		TraesCS3D02G344700.1	TraesCS3D02G344700	1200	4	+
LNC_007704	XLOC_022408	lincRNA	214	1	-		TraesCS7A02G230600.1	TraesCS7A02G230600	411	1	+
LNC_007705	XLOC_022412	lincRNA	203	1	-		TraesCS4B02G318300.2	TraesCS4B02G318300	1590	12	+
LNC_007706	XLOC_022414	lincRNA	305	1	-		TraesCS1D02G162400.2	TraesCS1D02G162400	2082	3	-
LNC_007707	XLOC_022416	lincRNA	207	1	-		TraesCS4A02G320400.1	TraesCS4A02G320400	1022	3	+
LNC_007708	XLOC_022417	lincRNA	215	1	-		TraesCS7B02G423400.1	TraesCS7B02G423400	3010	14	-
LNC_007709	XLOC_022425	antisense_lncRNA	302	1	-		TraesCS1A02G350700.1	TraesCS1A02G350700	693	5	-
LNC_063867	XLOC_175426	antisense_lncRNA	258	1	-		TraesCS6A02G024800.1	TraesCS6A02G024800	1203	1	+
LNC_039115	XLOC_109962	lincRNA	230	1	-		TraesCS7D02G395100.1	TraesCS7D02G395100	1968	14	-
LNC_063865	XLOC_175423	lincRNA	299	1	-		TraesCS2D02G495000.1	TraesCS2D02G495000	273	1	+
LNC_039117	XLOC_109967	lincRNA	234	1	-		TraesCS7D02G467300.1	TraesCS7D02G467300	1497	2	+
LNC_039110	XLOC_109952	lincRNA	234	1	-		TraesCS5D02G420000.1	TraesCS5D02G420000	1481	2	-
LNC_039111	XLOC_109953	lincRNA	239	1	-		TraesCS3A02G021000.1	TraesCS3A02G021000	624	3	+
LNC_063861	XLOC_175406	lincRNA	321	3	-		TraesCS6B02G221300.1	TraesCS6B02G221300	222	1	-
LNC_039113	XLOC_109958	lincRNA	223	1	-		TraesCS6D02G119100.1	TraesCS6D02G119100	1209	1	-
LNC_120769	XLOC_330070	lincRNA	235	1	-		TraesCS1D02G235300.1	TraesCS1D02G235300	1185	6	+
LNC_039118	XLOC_109968	lincRNA	236	1	-		TraesCS2A02G047600.1	TraesCS2A02G047600	2262	2	-
LNC_039119	XLOC_109973	lincRNA	212	1	-		TraesCS5A02G189700.1	TraesCS5A02G189700	2018	1	+
LNC_063869	XLOC_175432	lincRNA	226	1	-		TraesCS7B02G354100.1	TraesCS7B02G354100	918	2	-
LNC_063868	XLOC_175428	lincRNA	209	1	-		TraesCS1D02G079400.1	TraesCS1D02G079400	3189	9	+
LNC_096478	XLOC_263295	lincRNA	319	2	+		TraesCS5D02G409100.1	TraesCS5D02G409100	519	2	+
LNC_096479	XLOC_263299	lincRNA	222	1	+		TraesCS3B02G217900.1	TraesCS3B02G217900	1493	2	+
LNC_096470	XLOC_263262	intronic_lncRNA	478	2	+		TraesCS1D02G201400.1	TraesCS1D02G201400	753	1	+
LNC_096471	XLOC_263263	lincRNA	223	1	+		TraesCS3D02G487500.1	TraesCS3D02G487500	1254	3	-
LNC_096472	XLOC_263268	lincRNA	242	1	+		TraesCS5B02G037700.1	TraesCS5B02G037700	692	3	-
LNC_096473	XLOC_263269	lincRNA	242	1	+		TraesCS7A02G496400.1	TraesCS7A02G496400	1314	3	-
LNC_096474	XLOC_263272	lincRNA	225	1	+		TraesCS4D02G069200.1	TraesCS4D02G069200	2072	9	+
LNC_096475	XLOC_263273	lincRNA	222	1	+		TraesCS5D02G028100.1	TraesCS5D02G028100	1488	2	-
LNC_096476	XLOC_263276	lincRNA	227	1	+		TraesCS6A02G099200.1	TraesCS6A02G099200	2325	8	-
LNC_096477	XLOC_263284	lincRNA	315	1	+		TraesCS3A02G003800.1	TraesCS3A02G003800	1257	13	+
LNC_097709	XLOC_267245	lincRNA	261	1	-		TraesCS1A02G180400.1	TraesCS1A02G180400	2137	4	+
LNC_097708	XLOC_267244	lincRNA	239	1	-		TraesCS4B02G315700.1	TraesCS4B02G315700	549	1	-
LNC_109965	XLOC_300255	lincRNA	287	1	-		TraesCS6A02G089900.1	TraesCS6A02G089900	1062	3	-
LNC_097701	XLOC_267236	lincRNA	213	1	-		TraesCS5D02G526000.1	TraesCS5D02G526000	2061	2	-
LNC_097700	XLOC_267235	lincRNA	204	1	-		TraesCS2B02G124000.1	TraesCS2B02G124000	465	1	-
LNC_097703	XLOC_267239	lincRNA	288	1	-		TraesCSU02G055700.1	TraesCSU02G055700	2145	1	+
LNC_097702	XLOC_267237	lincRNA	211	1	-		TraesCS4B02G035600.1	TraesCS4B02G035600	989	3	+
LNC_097705	XLOC_267241	lincRNA	219	1	-		TraesCS4B02G035600.2	TraesCS4B02G035600	1020	2	+
LNC_097704	XLOC_267240	lincRNA	257	1	-		TraesCS4D02G301800.1	TraesCS4D02G301800	2396	3	-
LNC_097707	XLOC_267243	lincRNA	321	1	-		TraesCS2D02G234700.1	TraesCS2D02G234700	6374	9	+
LNC_097706	XLOC_267242	lincRNA	202	1	-		TraesCS2B02G145900.1	TraesCS2B02G145900	1900	1	-
LNC_061649	XLOC_169422	lincRNA	207	1	+		TraesCSU02G142500.2	TraesCSU02G142500	2865	12	+
LNC_061648	XLOC_169420	lincRNA	219	1	+		TraesCS5A02G115500.1	TraesCS5A02G115500	728	4	+
LNC_061641	XLOC_169411	lincRNA	235	1	+		TraesCS5B02G551900.1	TraesCS5B02G551900	1351	3	-
LNC_061640	XLOC_169410	lincRNA	300	1	+		TraesCS7D02G319600.1	TraesCS7D02G319600	1621	2	+
LNC_061643	XLOC_169413	lincRNA	253	1	+		TraesCS3D02G281200.1	TraesCS3D02G281200	198	1	+
LNC_061642	XLOC_169412	lincRNA	236	1	+		TraesCS1D02G418500.1	TraesCS1D02G418500	1364	2	+
LNC_061645	XLOC_169415	lincRNA	217	1	+		TraesCSU02G126900.1	TraesCSU02G126900	1439	11	+
LNC_061644	XLOC_169414	lincRNA	222	1	+		TraesCS1D02G128500.1	TraesCS1D02G128500	1889	16	-
LNC_061647	XLOC_169417	lincRNA	292	1	+		TraesCS1D02G358600.1	TraesCS1D02G358600	2961	1	+
LNC_061646	XLOC_169416	antisense_lncRNA	240	1	+		TraesCS5B02G506500.1	TraesCS5B02G506500	1180	4	-
LNC_106249	XLOC_290514	lincRNA	281	1	+		TraesCS1D02G012800.1	TraesCS1D02G012800	2874	1	-
LNC_106248	XLOC_290511	lincRNA	208	1	+		TraesCS5B02G356000.1	TraesCS5B02G356000	1058	3	+
LNC_106241	XLOC_290486	lincRNA	223	1	+		TraesCS1B02G319400.1	TraesCS1B02G319400	1024	2	-
LNC_106240	XLOC_290485	lincRNA	210	1	+		TraesCS1B02G319400.2	TraesCS1B02G319400	792	2	-
LNC_098586	XLOC_269412	lincRNA	229	1	-		TraesCS5B02G084100.1	TraesCS5B02G084100	1967	6	+
LNC_106242	XLOC_290488	lincRNA	226	1	+		TraesCS3D02G293100.1	TraesCS3D02G293100	2847	17	-
LNC_106245	XLOC_290502	antisense_lncRNA	253	2	+		TraesCS3D02G293100.2	TraesCS3D02G293100	2495	15	-
LNC_106244	XLOC_290496	lincRNA	318	1	+		TraesCS2A02G526300.1	TraesCS2A02G526300	2082	8	-
LNC_106247	XLOC_290508	lincRNA	267	1	+		TraesCS3B02G426100.1	TraesCS3B02G426100	2811	11	-
LNC_106246	XLOC_290504	lincRNA	209	1	+		TraesCS1A02G233400.1	TraesCS1A02G233400	1720	9	-
LNC_116314	XLOC_317001	lincRNA	244	1	-		TraesCS2D02G499600.2	TraesCS2D02G499600	843	6	+
LNC_098587	XLOC_269414	lincRNA	209	1	-		TraesCS3A02G422200.1	TraesCS3A02G422200	1469	1	-
LNC_091288	XLOC_249313	lincRNA	319	1	+		TraesCS7B02G493900.1	TraesCS7B02G493900	2844	6	+
LNC_006071	XLOC_017237	lincRNA	240	1	+		TraesCS4A02G195300.1	TraesCS4A02G195300	2938	4	-
LNC_006070	XLOC_017236	lincRNA	225	1	+		TraesCS3D02G180700.1	TraesCS3D02G180700	886	3	+
LNC_006073	XLOC_017239	lincRNA	520	1	+		TraesCS4A02G195300.2	TraesCS4A02G195300	2669	2	-
LNC_006072	XLOC_017238	lincRNA	237	1	+		TraesCS1B02G244100.1	TraesCS1B02G244100	2435	4	-
LNC_006075	XLOC_017243	lincRNA	233	1	+		TraesCS5D02G212100.1	TraesCS5D02G212100	1467	2	+
LNC_006074	XLOC_017242	lincRNA	266	1	+		TraesCS7A02G457700.1	TraesCS7A02G457700	885	6	+
LNC_006077	XLOC_017245	lincRNA	265	1	+		TraesCS6D02G358600.1	TraesCS6D02G358600	2974	8	+
LNC_006076	XLOC_017244	lincRNA	210	1	+		TraesCS2A02G258200.1	TraesCS2A02G258200	2001	19	-
LNC_006079	XLOC_017248	lincRNA	216	1	+		TraesCS1D02G412800.1	TraesCS1D02G412800	697	2	+
LNC_006078	XLOC_017247	lincRNA	208	1	+		TraesCS2D02G224200.1	TraesCS2D02G224200	2110	4	-
LNC_053022	XLOC_147449	lincRNA	226	1	-		TraesCS5B02G238500.1	TraesCS5B02G238500	2181	18	+
LNC_053023	XLOC_147450	lincRNA	293	1	-		TraesCS3A02G364200.1	TraesCS3A02G364200	459	5	+
LNC_053024	XLOC_147451	lincRNA	240	1	-		TraesCS2D02G303400.2	TraesCS2D02G303400	2396	13	-
LNC_053025	XLOC_147455	lincRNA	222	1	-		TraesCS2A02G380600.1	TraesCS2A02G380600	1044	7	-
LNC_053026	XLOC_147456	lincRNA	274	1	-		TraesCS2A02G080800.1	TraesCS2A02G080800	765	3	+
LNC_053027	XLOC_147458	lincRNA	234	1	-		TraesCS5B02G406900.1	TraesCS5B02G406900	1849	6	-
LNC_091289	XLOC_249315	intronic_lncRNA	339	3	+		TraesCS1B02G442200.1	TraesCS1B02G442200	1131	2	-
LNC_120059	XLOC_327490	lincRNA	231	1	+		TraesCS7B02G384400.1	TraesCS7B02G384400	1782	8	-
LNC_116310	XLOC_316995	antisense_lncRNA	206	1	-		TraesCS1B02G383100.1	TraesCS1B02G383100	357	1	-
LNC_035910	XLOC_101643	lincRNA	300	1	+		TraesCS5D02G312400.3	TraesCS5D02G312400	2000	12	-
LNC_035911	XLOC_101644	lincRNA	202	1	+		TraesCS7B02G024600.1	TraesCS7B02G024600	1983	2	+
LNC_035912	XLOC_101646	lincRNA	213	1	+		TraesCS3D02G516400.1	TraesCS3D02G516400	2407	3	+
LNC_035913	XLOC_101647	lincRNA	207	1	+		TraesCS2D02G575000.1	TraesCS2D02G575000	2412	8	-
LNC_035914	XLOC_101654	lincRNA	283	1	+		TraesCS2A02G386800.1	TraesCS2A02G386800	2275	6	+
LNC_035915	XLOC_101660	intronic_lncRNA	486	2	+		TraesCS5A02G308300.1	TraesCS5A02G308300	534	1	+
LNC_035916	XLOC_101662	lincRNA	201	1	+		TraesCS4D02G283900.1	TraesCS4D02G283900	1755	2	+
LNC_035917	XLOC_101665	lincRNA	233	1	+		TraesCS2A02G002700.1	TraesCS2A02G002700	1712	1	+
LNC_035918	XLOC_101669	intronic_lncRNA	333	2	+		TraesCS5B02G094400.1	TraesCS5B02G094400	264	1	+
LNC_035919	XLOC_101677	intronic_lncRNA	240	3	+		TraesCS5A02G213200.2	TraesCS5A02G213200	2025	5	-
LNC_114503	XLOC_312900	lincRNA	212	1	-		TraesCS5A02G213200.1	TraesCS5A02G213200	2273	5	-
LNC_114502	XLOC_312899	lincRNA	218	1	-		TraesCS5B02G312400.1	TraesCS5B02G312400	339	1	-
LNC_114505	XLOC_312902	lincRNA	213	1	-		TraesCS4A02G252900.1	TraesCS4A02G252900	1056	11	+
LNC_010900	XLOC_031383	lincRNA	313	1	+		TraesCS7B02G251100.1	TraesCS7B02G251100	1454	3	+
LNC_114507	XLOC_312904	lincRNA	261	1	-		TraesCS6D02G374200.1	TraesCS6D02G374200	2896	13	-
LNC_114506	XLOC_312903	lincRNA	209	1	-		TraesCS6B02G102300.1	TraesCS6B02G102300	924	1	-
LNC_010901	XLOC_031384	lincRNA	219	1	+		TraesCS1D02G416600.1	TraesCS1D02G416600	1689	1	-
LNC_120051	XLOC_327464	lincRNA	229	1	+		TraesCS3A02G008300.1	TraesCS3A02G008300	537	3	+
LNC_120052	XLOC_327466	lincRNA	207	1	+		TraesCS1A02G030100.1	TraesCS1A02G030100	2201	9	+
LNC_100220	XLOC_273858	intronic_lncRNA	341	2	+		TraesCS2A02G432100.1	TraesCS2A02G432100	2462	14	+
LNC_120057	XLOC_327485	lincRNA	205	1	+		TraesCS7B02G018000.1	TraesCS7B02G018000	4091	3	+
LNC_010908	XLOC_031397	lincRNA	266	1	+		TraesCS2A02G432100.2	TraesCS2A02G432100	2555	15	+
LNC_098580	XLOC_269400	lincRNA	247	1	-		TraesCS2A02G561200.1	TraesCS2A02G561200	1043	3	-
LNC_107646	XLOC_294089	lincRNA	221	1	+		TraesCS2D02G310100.1	TraesCS2D02G310100	1085	1	-
LNC_024325	XLOC_069701	antisense_lncRNA	362	1	+		TraesCS6B02G364900.1	TraesCS6B02G364900	1458	3	-
LNC_024324	XLOC_069692	antisense_lncRNA	222	1	+		TraesCS5B02G032900.2	TraesCS5B02G032900	2004	9	-
LNC_024327	XLOC_069704	lincRNA	250	1	+		TraesCS5B02G032900.1	TraesCS5B02G032900	2004	9	-
LNC_024326	XLOC_069703	lincRNA	308	1	+		TraesCS4D02G118500.2	TraesCS4D02G118500	1350	1	-
LNC_024321	XLOC_069669	lincRNA	234	1	+		TraesCS6B02G388400.1	TraesCS6B02G388400	1658	3	-
LNC_024320	XLOC_069663	lincRNA	213	1	+		TraesCS5B02G248200.1	TraesCS5B02G248200	1398	1	+
LNC_024323	XLOC_069688	lincRNA	218	1	+		TraesCS5D02G372900.2	TraesCS5D02G372900	1992	7	-
LNC_024322	XLOC_069670	intronic_lncRNA	384	2	+		TraesCS6B02G388400.2	TraesCS6B02G388400	1672	3	-
LNC_054551	XLOC_151890	lincRNA	216	1	+		TraesCS6B02G200500.1	TraesCS6B02G200500	1288	2	-
LNC_054550	XLOC_151888	lincRNA	229	1	+		TraesCS7B02G330100.1	TraesCS7B02G330100	1734	4	-
LNC_054553	XLOC_151892	lincRNA	220	1	+		TraesCS5A02G130600.1	TraesCS5A02G130600	2117	1	+
LNC_054552	XLOC_151891	lincRNA	208	1	+		TraesCS7D02G514200.1	TraesCS7D02G514200	1275	1	+
LNC_024329	XLOC_069715	lincRNA	236	1	+		TraesCS6D02G381200.1	TraesCS6D02G381200	1643	1	+
LNC_024328	XLOC_069709	lincRNA	212	1	+		TraesCS5D02G392800.1	TraesCS5D02G392800	264	1	+
LNC_054557	XLOC_151896	lincRNA	211	1	+		TraesCS7A02G555500.1	TraesCS7A02G555500	1964	1	+
LNC_054556	XLOC_151895	lincRNA	211	1	+		TraesCS6B02G376300.1	TraesCS6B02G376300	543	8	+
LNC_065018	XLOC_177597	lincRNA	322	1	-		TraesCS4A02G160600.1	TraesCS4A02G160600	5181	13	-
LNC_065019	XLOC_177600	lincRNA	232	1	-		TraesCS4A02G160600.2	TraesCS4A02G160600	5713	13	-
LNC_104978	XLOC_287176	lincRNA	232	1	+		TraesCS4A02G160600.3	TraesCS4A02G160600	5313	12	-
LNC_065010	XLOC_177574	lincRNA	240	1	-		TraesCS4B02G306400.1	TraesCS4B02G306400	2010	4	-
LNC_065011	XLOC_177576	lincRNA	238	1	-		TraesCS4A02G466500.1	TraesCS4A02G466500	3200	3	-
LNC_065012	XLOC_177577	antisense_lncRNA	319	1	-		TraesCS5D02G318700.1	TraesCS5D02G318700	658	1	-
LNC_065013	XLOC_177583	lincRNA	223	1	-		TraesCS3D02G374900.1	TraesCS3D02G374900	2205	14	+
LNC_065014	XLOC_177584	lincRNA	234	1	-		TraesCS5B02G453000.1	TraesCS5B02G453000	2652	22	+
LNC_065015	XLOC_177591	lincRNA	208	1	-		TraesCS5D02G387300.1	TraesCS5D02G387300	690	1	-
LNC_065016	XLOC_177594	lincRNA	210	1	-		TraesCS7D02G196300.1	TraesCS7D02G196300	1488	2	+
LNC_065017	XLOC_177596	lincRNA	277	1	-		TraesCS4B02G351200.1	TraesCS4B02G351200	720	2	-
LNC_064769	XLOC_177064	lincRNA	309	1	-		TraesCS3B02G044500.1	TraesCS3B02G044500	2461	18	-
LNC_064768	XLOC_177058	lincRNA	308	1	-		TraesCS5B02G439200.1	TraesCS5B02G439200	1638	2	-
LNC_088996	XLOC_243728	lincRNA	231	1	-		TraesCS1A02G151200.1	TraesCS1A02G151200	2181	5	-
LNC_088997	XLOC_243729	lincRNA	319	1	-		TraesCS2B02G420100.1	TraesCS2B02G420100	2827	7	-
LNC_088990	XLOC_243718	lincRNA	245	1	-		TraesCS6A02G260300.1	TraesCS6A02G260300	2165	4	+
LNC_088991	XLOC_243722	lincRNA	233	1	-		TraesCS5D02G286800.1	TraesCS5D02G286800	1458	5	-
LNC_088992	XLOC_243723	lincRNA	236	1	-		TraesCS1B02G429500.1	TraesCS1B02G429500	1559	3	-
LNC_088605	XLOC_242301	lincRNA	228	1	-		TraesCS5D02G092600.1	TraesCS5D02G092600	1529	8	-
LNC_064761	XLOC_177046	lincRNA	240	1	-		TraesCS5D02G054600.1	TraesCS5D02G054600	324	2	-
LNC_064760	XLOC_177044	lincRNA	269	1	-		TraesCS7B02G223400.1	TraesCS7B02G223400	1843	6	-
LNC_064763	XLOC_177049	lincRNA	209	1	-		TraesCS3D02G062400.1	TraesCS3D02G062400	2416	3	+
LNC_064762	XLOC_177048	lincRNA	280	1	-		TraesCS3B02G172100.1	TraesCS3B02G172100	2373	1	-
LNC_064765	XLOC_177052	lincRNA	206	1	-		TraesCS1D02G437600.1	TraesCS1D02G437600	1101	9	-
LNC_064764	XLOC_177050	lincRNA	232	1	-		TraesCS1A02G105700.1	TraesCS1A02G105700	2109	7	+
LNC_064767	XLOC_177057	lincRNA	238	1	-		TraesCS4D02G086500.1	TraesCS4D02G086500	820	3	-
LNC_064766	XLOC_177054	lincRNA	234	1	-		TraesCS3D02G109900.1	TraesCS3D02G109900	1761	3	+
LNC_125695	XLOC_344989	lincRNA	225	1	-		TraesCS6D02G248100.1	TraesCS6D02G248100	1643	4	-
LNC_088607	XLOC_242309	intronic_lncRNA	561	4	-		TraesCSU02G083500.1	TraesCSU02G083500	369	2	+
LNC_088600	XLOC_242292	lincRNA	227	1	-		TraesCS5A02G473600.2	TraesCS5A02G473600	1441	6	+
LNC_088601	XLOC_242293	lincRNA	243	1	-		TraesCS2B02G165100.1	TraesCS2B02G165100	525	3	+
LNC_088602	XLOC_242294	lincRNA	205	1	-		TraesCS5A02G473600.1	TraesCS5A02G473600	1444	6	+
LNC_088603	XLOC_242297	antisense_lncRNA	205	1	-		TraesCS3D02G177100.1	TraesCS3D02G177100	854	1	-
LNC_063081	XLOC_173400	lincRNA	213	1	-		TraesCS3A02G394300.1	TraesCS3A02G394300	2051	6	-
LNC_063080	XLOC_173399	lincRNA	320	1	-		TraesCS2A02G069500.1	TraesCS2A02G069500	3589	1	-
LNC_063083	XLOC_173403	lincRNA	635	4	-		TraesCS2D02G393700.1	TraesCS2D02G393700	2617	7	+
LNC_063082	XLOC_173402	lincRNA	695	4	-		TraesCS6B02G134100.2	TraesCS6B02G134100	1584	8	+
LNC_063085	XLOC_173405	lincRNA	316	1	-		TraesCS2B02G339700.1	TraesCS2B02G339700	1564	14	-
LNC_063084	XLOC_173404	intronic_lncRNA	546	6	-		TraesCS2A02G372500.1	TraesCS2A02G372500	1034	2	+
LNC_063087	XLOC_173407	lincRNA	226	1	-		TraesCS1B02G124200.1	TraesCS1B02G124200	1073	2	-
LNC_063086	XLOC_173406	lincRNA	215	1	-		TraesCS3A02G082300.1	TraesCS3A02G082300	1577	5	-
LNC_063089	XLOC_173420	lincRNA	228	1	-		TraesCS4A02G205700.1	TraesCS4A02G205700	1989	2	-
LNC_063088	XLOC_173412	lincRNA	203	1	-		TraesCS3A02G082300.2	TraesCS3A02G082300	1559	5	-
LNC_119394	XLOC_325714	intronic_lncRNA	234	3	+		TraesCS7D02G477100.1	TraesCS7D02G477100	642	1	-
LNC_088609	XLOC_242312	lincRNA	211	1	-		TraesCS6D02G378400.1	TraesCS6D02G378400	1633	4	-
LNC_104481	XLOC_285137	lincRNA	205	1	-		TraesCS2B02G295800.1	TraesCS2B02G295800	783	3	+
LNC_104480	XLOC_285136	lincRNA	288	1	-		TraesCS2A02G288300.1	TraesCS2A02G288300	1837	4	+
LNC_104483	XLOC_285141	lincRNA	237	1	-		TraesCS2B02G216300.1	TraesCS2B02G216300	2104	2	-
LNC_104482	XLOC_285139	lincRNA	210	1	-		TraesCS1A02G059700.1	TraesCS1A02G059700	1489	2	-
LNC_104485	XLOC_285146	lincRNA	592	2	-		TraesCS6B02G052300.1	TraesCS6B02G052300	1527	4	-
LNC_104484	XLOC_285145	lincRNA	290	1	-		TraesCS7B02G155600.1	TraesCS7B02G155600	2820	3	+
LNC_104487	XLOC_285153	lincRNA	271	1	-		TraesCS4A02G056000.1	TraesCS4A02G056000	1242	2	+
LNC_104486	XLOC_285152	lincRNA	212	1	-		TraesCSU02G259600.1	TraesCSU02G259600	414	1	-
LNC_104489	XLOC_285156	lincRNA	217	1	-		TraesCS4A02G050600.1	TraesCS4A02G050600	192	3	+
LNC_104488	XLOC_285154	lincRNA	250	1	-		TraesCS6D02G195900.1	TraesCS6D02G195900	1523	3	-
LNC_027678	XLOC_079487	lincRNA	211	1	+		TraesCS2B02G169000.1	TraesCS2B02G169000	1953	3	-
LNC_027679	XLOC_079489	lincRNA	209	1	+		TraesCS1D02G431400.1	TraesCS1D02G431400	2434	7	-
LNC_027672	XLOC_079406	lincRNA	210	1	+		TraesCS5A02G182000.1	TraesCS5A02G182000	1059	6	-
LNC_027673	XLOC_079409	lincRNA	237	1	+		TraesCS1D02G431400.2	TraesCS1D02G431400	2031	6	-
LNC_027670	XLOC_079401	lincRNA	216	1	+		TraesCS6D02G403500.1	TraesCS6D02G403500	231	1	+
LNC_027671	XLOC_079405	lincRNA	223	1	+		TraesCS3A02G359000.1	TraesCS3A02G359000	2270	10	-
LNC_027676	XLOC_079445	intronic_lncRNA	325	3	+		TraesCS7A02G533000.1	TraesCS7A02G533000	1926	4	-
LNC_027677	XLOC_079454	lincRNA	226	1	+		TraesCS7D02G483100.1	TraesCS7D02G483100	1320	2	-
LNC_027674	XLOC_079411	lincRNA	219	1	+		TraesCS6B02G338900.1	TraesCS6B02G338900	1287	5	+
LNC_027675	XLOC_079436	lincRNA	220	1	+		TraesCS6B02G155800.1	TraesCS6B02G155800	936	1	-
LNC_039965	XLOC_112476	lincRNA	296	1	-		TraesCS7D02G172400.2	TraesCS7D02G172400	1314	8	-
LNC_039964	XLOC_112475	lincRNA	227	1	-		TraesCS5A02G461100.1	TraesCS5A02G461100	2396	1	-
LNC_039967	XLOC_112482	lincRNA	282	1	-		TraesCS4D02G350500.1	TraesCS4D02G350500	2127	7	+
LNC_039966	XLOC_112477	lincRNA	278	1	-		TraesCS3D02G040200.1	TraesCS3D02G040200	1866	1	-
LNC_039961	XLOC_112467	lincRNA	238	1	-		TraesCS7D02G178500.1	TraesCS7D02G178500	1224	2	+
LNC_039960	XLOC_112465	lincRNA	228	1	-		TraesCS6D02G211500.1	TraesCS6D02G211500	1963	10	+
LNC_039963	XLOC_112471	lincRNA	204	1	-		TraesCS5D02G037300.1	TraesCS5D02G037300	1785	8	+
LNC_039962	XLOC_112468	lincRNA	239	1	-		TraesCS5D02G037300.2	TraesCS5D02G037300	1998	7	+
LNC_039195	XLOC_110175	lincRNA	217	1	-		TraesCS5D02G037300.3	TraesCS5D02G037300	1986	7	+
LNC_039969	XLOC_112489	lincRNA	1053	2	-		TraesCS6B02G410700.1	TraesCS6B02G410700	1164	3	+
LNC_039968	XLOC_112484	lincRNA	277	1	-		TraesCSU02G184300.1	TraesCSU02G184300	345	3	+
LNC_069652	XLOC_189921	lincRNA	235	1	-		TraesCS3B02G465900.1	TraesCS3B02G465900	1424	3	+
LNC_069653	XLOC_189926	lincRNA	218	1	-		TraesCS3D02G539100.3	TraesCS3D02G539100	1227	11	+
LNC_069650	XLOC_189919	lincRNA	292	1	-		TraesCS7A02G451700.1	TraesCS7A02G451700	657	2	+
LNC_069651	XLOC_189920	lincRNA	229	1	-		TraesCS6B02G046600.1	TraesCS6B02G046600	1875	1	-
LNC_069656	XLOC_189929	lincRNA	267	1	-		TraesCS5D02G184100.2	TraesCS5D02G184100	2958	16	+
LNC_069657	XLOC_189931	lincRNA	227	1	-		TraesCS6B02G235800.2	TraesCS6B02G235800	1768	8	-
LNC_069654	XLOC_189927	lincRNA	246	1	-		TraesCS1A02G134900.1	TraesCS1A02G134900	393	3	-
LNC_069655	XLOC_189928	lincRNA	233	1	-		TraesCS2A02G367600.1	TraesCS2A02G367600	1299	2	+
LNC_035288	XLOC_100243	lincRNA	235	1	+		TraesCS6B02G235800.1	TraesCS6B02G235800	1767	8	-
LNC_069658	XLOC_189932	lincRNA	206	1	-		TraesCS1D02G152400.1	TraesCS1D02G152400	2401	4	-
LNC_069659	XLOC_189934	lincRNA	256	1	-		TraesCS2B02G247800.1	TraesCS2B02G247800	279	1	-
LNC_087469	XLOC_238797	antisense_lncRNA	371	1	-		TraesCS3B02G346800.1	TraesCS3B02G346800	1899	1	+
LNC_087468	XLOC_238796	intronic_lncRNA	741	7	-		TraesCS1B02G479000.1	TraesCS1B02G479000	1005	4	-
LNC_035289	XLOC_100244	lincRNA	226	1	+		TraesCS7A02G427900.1	TraesCS7A02G427900	1812	1	-
LNC_049579	XLOC_138004	lincRNA	238	1	+		TraesCS3A02G062800.1	TraesCS3A02G062800	873	2	+
LNC_049578	XLOC_138002	lincRNA	211	1	+		TraesCS6B02G446100.1	TraesCS6B02G446100	3687	6	-
LNC_086598	XLOC_236865	lincRNA	236	1	-		TraesCS2B02G168300.1	TraesCS2B02G168300	1535	1	+
LNC_086599	XLOC_236869	lincRNA	217	1	-		TraesCS6D02G100800.1	TraesCS6D02G100800	748	4	-
LNC_086596	XLOC_236861	lincRNA	207	1	-		TraesCS5D02G450700.1	TraesCS5D02G450700	1191	7	+
LNC_049570	XLOC_137985	lincRNA	230	1	+		TraesCS4A02G401400.1	TraesCS4A02G401400	2221	10	+
LNC_049573	XLOC_137995	lincRNA	299	1	+		TraesCS1D02G289400.1	TraesCS1D02G289400	1529	4	-
LNC_086595	XLOC_236858	lincRNA	236	1	-		TraesCS1D02G289400.2	TraesCS1D02G289400	1514	4	-
LNC_049575	XLOC_137999	lincRNA	212	1	+		TraesCS4B02G361600.1	TraesCS4B02G361600	1344	1	+
LNC_086593	XLOC_236856	lincRNA	510	2	-		TraesCS7A02G159100.1	TraesCS7A02G159100	813	2	-
LNC_049577	XLOC_138001	lincRNA	256	1	+		TraesCS1B02G076000.1	TraesCS1B02G076000	1539	3	+
LNC_049576	XLOC_138000	lincRNA	296	1	+		TraesCS2A02G023000.1	TraesCS2A02G023000	1533	3	+
LNC_101998	XLOC_278266	lincRNA	235	1	+		TraesCS6B02G082600.1	TraesCS6B02G082600	742	1	+
LNC_101999	XLOC_278267	lincRNA	273	1	+		TraesCS4B02G236400.1	TraesCS4B02G236400	3554	3	-
LNC_101994	XLOC_278262	lincRNA	466	3	+		TraesCS5B02G492400.1	TraesCS5B02G492400	621	1	+
LNC_101995	XLOC_278262	lincRNA	475	2	+		TraesCS5A02G382600.1	TraesCS5A02G382600	1306	5	-
LNC_101996	XLOC_278263	lincRNA	239	1	+		TraesCS2A02G034400.1	TraesCS2A02G034400	969	3	-
LNC_101997	XLOC_278265	lincRNA	338	1	+		TraesCS7A02G560800.1	TraesCS7A02G560800	572	1	-
LNC_101990	XLOC_278255	lincRNA	232	1	+		TraesCS4D02G153300.2	TraesCS4D02G153300	2220	5	+
LNC_101991	XLOC_278257	lincRNA	238	1	+		TraesCS7A02G075600.1	TraesCS7A02G075600	1675	16	-
LNC_101992	XLOC_278259	intronic_lncRNA	305	2	+		TraesCS4A02G343800.3	TraesCS4A02G343800	1056	6	-
LNC_101993	XLOC_278260	intronic_lncRNA	321	2	+		TraesCS6B02G269400.1	TraesCS6B02G269400	2249	6	+
LNC_121387	XLOC_331871	antisense_lncRNA	236	1	-		TraesCS4D02G153300.3	TraesCS4D02G153300	3361	13	+
LNC_121386	XLOC_331869	lincRNA	237	1	-		TraesCS2A02G450900.1	TraesCS2A02G450900	852	3	+
LNC_035280	XLOC_100222	lincRNA	280	1	+		TraesCS3B02G491000.1	TraesCS3B02G491000	1949	2	-
LNC_098588	XLOC_269415	lincRNA	202	1	-		TraesCS4D02G153300.5	TraesCS4D02G153300	4011	14	+
LNC_035281	XLOC_100224	intronic_lncRNA	470	3	+		TraesCS3B02G112100.1	TraesCS3B02G112100	1809	4	+
LNC_062356	XLOC_171007	lincRNA	233	1	+		TraesCS2B02G063600.1	TraesCS2B02G063600	981	7	-
LNC_062357	XLOC_171017	lincRNA	230	1	+		TraesCS5B02G274200.1	TraesCS5B02G274200	634	3	+
LNC_062354	XLOC_170997	lincRNA	202	1	+		TraesCS3D02G110000.1	TraesCS3D02G110000	891	3	-
LNC_062355	XLOC_171005	lincRNA	234	1	+		TraesCS7A02G144100.1	TraesCS7A02G144100	1488	3	+
LNC_062352	XLOC_170987	lincRNA	235	1	+		TraesCS1A02G312700.2	TraesCS1A02G312700	1515	2	+
LNC_062353	XLOC_170995	lincRNA	208	1	+		TraesCS1B02G366900.1	TraesCS1B02G366900	647	2	-
LNC_062350	XLOC_170985	lincRNA	229	1	+		TraesCS4B02G015600.1	TraesCS4B02G015600	1408	7	+
LNC_062351	XLOC_170986	lincRNA	206	1	+		TraesCS6B02G114700.1	TraesCS6B02G114700	2745	4	+
LNC_062358	XLOC_171021	lincRNA	412	1	+		TraesCS7A02G303700.1	TraesCS7A02G303700	1736	1	+
LNC_062359	XLOC_171031	intronic_lncRNA	506	2	+		TraesCS6B02G114700.2	TraesCS6B02G114700	2479	3	+
LNC_105756	XLOC_289503	lincRNA	207	1	+		TraesCS1D02G173100.1	TraesCS1D02G173100	525	1	-
LNC_105757	XLOC_289504	lincRNA	227	1	+		TraesCS5D02G325000.1	TraesCS5D02G325000	2827	11	+
LNC_105754	XLOC_289500	lincRNA	209	1	+		TraesCS4B02G290500.1	TraesCS4B02G290500	982	1	+
LNC_105755	XLOC_289501	lincRNA	229	1	+		TraesCS7A02G540500.1	TraesCS7A02G540500	459	3	+
LNC_105752	XLOC_289490	lincRNA	227	1	+		TraesCS7D02G457600.1	TraesCS7D02G457600	1097	4	-
LNC_105753	XLOC_289491	antisense_lncRNA	317	1	+		TraesCS2A02G457900.1	TraesCS2A02G457900	1343	10	+
LNC_105750	XLOC_289485	lincRNA	236	1	+		TraesCS2A02G457900.2	TraesCS2A02G457900	2226	16	+
LNC_105751	XLOC_289488	lincRNA	218	1	+		TraesCS2A02G457900.3	TraesCS2A02G457900	2178	15	+
LNC_098589	XLOC_269418	lincRNA	233	1	-		TraesCS4D02G124500.1	TraesCS4D02G124500	513	1	-
LNC_105758	XLOC_289511	lincRNA	234	1	+		TraesCS3D02G528700.1	TraesCS3D02G528700	1185	1	-
LNC_105759	XLOC_289512	lincRNA	226	1	+		TraesCS3B02G452100.1	TraesCS3B02G452100	1992	6	+
LNC_006826	XLOC_019263	antisense_lncRNA	301	1	+		TraesCS1B02G021100.1	TraesCS1B02G021100	930	2	-
LNC_006827	XLOC_019266	lincRNA	202	1	+		TraesCS3D02G379000.1	TraesCS3D02G379000	1443	6	-
LNC_006824	XLOC_019258	lincRNA	254	1	+		TraesCS3D02G266900.1	TraesCS3D02G266900	1299	7	+
LNC_006825	XLOC_019259	lincRNA	236	1	+		TraesCS6B02G257900.3	TraesCS6B02G257900	1038	13	-
LNC_006822	XLOC_019255	lincRNA	230	1	+		TraesCS7A02G422300.1	TraesCS7A02G422300	1387	2	-
LNC_006823	XLOC_019257	lincRNA	319	1	+		TraesCS5D02G081400.1	TraesCS5D02G081400	1622	3	-
LNC_006820	XLOC_019246	lincRNA	236	1	+		TraesCS1D02G209700.1	TraesCS1D02G209700	1904	4	-
LNC_006821	XLOC_019248	antisense_lncRNA	305	1	+		TraesCS3A02G142800.1	TraesCS3A02G142800	1882	8	+
LNC_036432	XLOC_103292	lincRNA	269	1	+		TraesCS5A02G417900.1	TraesCS5A02G417900	1251	3	+
LNC_036433	XLOC_103295	lincRNA	1397	2	+		TraesCS3D02G407500.1	TraesCS3D02G407500	1596	6	+
LNC_036430	XLOC_103287	lincRNA	205	1	+		TraesCS5B02G209900.1	TraesCS5B02G209900	2215	9	+
LNC_036431	XLOC_103288	lincRNA	314	1	+		TraesCS1D02G406500.1	TraesCS1D02G406500	1646	2	+
LNC_036436	XLOC_103309	lincRNA	227	1	+		TraesCS2A02G485800.1	TraesCS2A02G485800	519	1	+
LNC_036437	XLOC_103312	lincRNA	232	1	+		TraesCS3A02G201600.1	TraesCS3A02G201600	1759	9	+
LNC_006828	XLOC_019267	lincRNA	213	1	+		TraesCS1D02G174300.1	TraesCS1D02G174300	4396	2	-
LNC_006829	XLOC_019268	lincRNA	214	1	+		TraesCS5A02G402200.1	TraesCS5A02G402200	2057	6	-
LNC_042499	XLOC_118919	lincRNA	237	1	+		TraesCS1D02G088800.1	TraesCS1D02G088800	3380	29	+
LNC_042498	XLOC_118918	lincRNA	217	1	+		TraesCS2A02G020800.1	TraesCS2A02G020800	1702	1	+
LNC_042493	XLOC_118904	lincRNA	240	1	+		TraesCS1D02G088800.2	TraesCS1D02G088800	2324	22	+
LNC_042492	XLOC_118902	lincRNA	256	1	+		TraesCS5D02G230900.1	TraesCS5D02G230900	4545	5	+
LNC_042491	XLOC_118898	lincRNA	314	1	+		TraesCS6D02G390100.2	TraesCS6D02G390100	3037	9	+
LNC_042490	XLOC_118896	lincRNA	221	1	+		TraesCS5D02G449400.1	TraesCS5D02G449400	1142	3	-
LNC_042497	XLOC_118917	lincRNA	229	1	+		TraesCS2A02G106100.1	TraesCS2A02G106100	985	4	+
LNC_042496	XLOC_118916	lincRNA	206	1	+		TraesCS2D02G198000.1	TraesCS2D02G198000	483	1	-
LNC_042495	XLOC_118912	lincRNA	231	1	+		TraesCS5B02G434700.1	TraesCS5B02G434700	585	1	+
LNC_042494	XLOC_118910	lincRNA	229	1	+		TraesCS2A02G106100.2	TraesCS2A02G106100	991	4	+
LNC_086338	XLOC_236069	lincRNA	216	1	-		TraesCS7A02G003400.1	TraesCS7A02G003400	2706	2	-
LNC_086339	XLOC_236071	lincRNA	201	1	-		TraesCS3D02G376600.1	TraesCS3D02G376600	1647	1	-
LNC_121389	XLOC_331878	lincRNA	236	1	-		TraesCS5A02G051100.1	TraesCS5A02G051100	2262	1	+
LNC_086332	XLOC_236051	lincRNA	231	1	-		TraesCS7A02G424500.1	TraesCS7A02G424500	2040	1	+
LNC_086333	XLOC_236053	lincRNA	219	1	-		TraesCS4D02G202800.1	TraesCS4D02G202800	1819	4	-
LNC_086330	XLOC_236044	lincRNA	293	1	-		TraesCS2D02G396600.1	TraesCS2D02G396600	2257	5	-
LNC_086331	XLOC_236045	lincRNA	235	1	-		TraesCS2B02G440200.2	TraesCS2B02G440200	5806	7	-
LNC_086336	XLOC_236063	lincRNA	237	1	-		TraesCS2B02G440200.3	TraesCS2B02G440200	6082	9	-
LNC_086337	XLOC_236064	antisense_lncRNA	284	1	-		TraesCS2B02G440200.1	TraesCS2B02G440200	6106	8	-
LNC_086334	XLOC_236056	lincRNA	317	1	-		TraesCS2B02G440200.4	TraesCS2B02G440200	6136	9	-
LNC_086335	XLOC_236057	lincRNA	225	1	-		TraesCS2A02G421500.1	TraesCS2A02G421500	1425	2	-
LNC_010232	XLOC_029072	lincRNA	237	1	-		TraesCS6A02G281000.1	TraesCS6A02G281000	1571	7	+
LNC_010233	XLOC_029073	lincRNA	263	1	-		TraesCS6B02G242200.1	TraesCS6B02G242200	1605	3	+
LNC_092766	XLOC_253885	lincRNA	212	1	-		TraesCS1D02G011547.1	TraesCS1D02G011547	641	1	-
LNC_092767	XLOC_253886	lincRNA	287	1	-		TraesCS4D02G103000.2	TraesCS4D02G103000	1789	10	-
LNC_094098	XLOC_256645	lincRNA	295	1	-		TraesCS1A02G281900.1	TraesCS1A02G281900	621	5	-
LNC_092762	XLOC_253876	lincRNA	212	1	-		TraesCS5B02G220400.2	TraesCS5B02G220400	1817	8	-
LNC_094099	XLOC_256647	lincRNA	272	1	-		TraesCS5B02G220400.1	TraesCS5B02G220400	1808	7	-
LNC_010238	XLOC_029086	intronic_lncRNA	333	2	-		TraesCS7B02G304200.1	TraesCS7B02G304200	1495	4	+
LNC_092763	XLOC_253881	lincRNA	236	1	-		TraesCS7D02G194200.1	TraesCS7D02G194200	1589	7	-
LNC_010239	XLOC_029093	lincRNA	262	1	-		TraesCS4D02G224700.2	TraesCS4D02G224700	1747	3	+
LNC_077611	XLOC_211353	lincRNA	233	1	+		TraesCS1B02G163700.1	TraesCS1B02G163700	285	2	-
LNC_077610	XLOC_211351	antisense_lncRNA	281	1	+		TraesCS5D02G298800.1	TraesCS5D02G298800	1413	3	+
LNC_077613	XLOC_211356	lincRNA	206	1	+		TraesCS3B02G298200.1	TraesCS3B02G298200	1354	3	-
LNC_077612	XLOC_211354	lincRNA	219	1	+		TraesCS6D02G233700.1	TraesCS6D02G233700	636	1	-
LNC_077615	XLOC_211358	lincRNA	218	1	+		TraesCS2B02G240000.1	TraesCS2B02G240000	937	3	-
LNC_077614	XLOC_211357	lincRNA	239	1	+		TraesCS6B02G393000.1	TraesCS6B02G393000	4861	12	-
LNC_077617	XLOC_211366	lincRNA	230	1	+		TraesCS4A02G418600.1	TraesCS4A02G418600	270	1	+
LNC_001736	XLOC_004636	lincRNA	210	1	+		TraesCS6B02G319800.1	TraesCS6B02G319800	871	4	-
LNC_077619	XLOC_211370	lincRNA	208	1	+		TraesCS1A02G391800.1	TraesCS1A02G391800	1470	2	-
LNC_077618	XLOC_211367	lincRNA	234	1	+		TraesCS4A02G383100.2	TraesCS4A02G383100	1381	2	-
LNC_001735	XLOC_004630	lincRNA	217	1	+		TraesCS6A02G151000.1	TraesCS6A02G151000	1590	12	+
LNC_085027	XLOC_231526	lincRNA	264	1	+		TraesCS4A02G383100.1	TraesCS4A02G383100	1428	2	-
LNC_085026	XLOC_231525	lincRNA	221	1	+		TraesCS5B02G197300.2	TraesCS5B02G197300	3175	9	-
LNC_085025	XLOC_231524	antisense_lncRNA	208	1	+		TraesCS5B02G197300.1	TraesCS5B02G197300	3019	9	-
LNC_016420	XLOC_047012	lincRNA	314	1	+		TraesCS3A02G021400.1	TraesCS3A02G021400	479	1	+
LNC_085023	XLOC_231522	lincRNA	212	1	+		TraesCS2A02G345200.1	TraesCS2A02G345200	1870	1	-
LNC_085022	XLOC_231520	lincRNA	206	1	+		TraesCS3D02G344200.1	TraesCS3D02G344200	1538	2	-
LNC_085021	XLOC_231519	lincRNA	224	1	+		TraesCS1A02G395900.1	TraesCS1A02G395900	419	2	-
LNC_085020	XLOC_231512	lincRNA	236	1	+		TraesCS4B02G342600.1	TraesCS4B02G342600	1621	4	-
LNC_001733	XLOC_004624	lincRNA	235	1	+		TraesCS6B02G119000.1	TraesCS6B02G119000	1699	2	+
LNC_085029	XLOC_231542	lincRNA	323	2	+		TraesCS5D02G237900.1	TraesCS5D02G237900	2746	1	+
LNC_001732	XLOC_004623	lincRNA	232	1	+		TraesCS4B02G138800.1	TraesCS4B02G138800	2109	20	+
LNC_094090	XLOC_256630	lincRNA	391	1	-		TraesCS5B02G418700.1	TraesCS5B02G418700	1924	3	+
LNC_016425	XLOC_047026	lincRNA	205	1	+		TraesCS2B02G071100.1	TraesCS2B02G071100	2849	3	+
LNC_094091	XLOC_256633	lincRNA	239	1	-		TraesCS5D02G409500.1	TraesCS5D02G409500	2529	1	+
LNC_016424	XLOC_047025	lincRNA	218	1	+		TraesCS1D02G028200.1	TraesCS1D02G028200	4625	4	+
LNC_094092	XLOC_256634	lincRNA	214	1	-		TraesCS4B02G050700.1	TraesCS4B02G050700	1572	8	+
LNC_094093	XLOC_256635	lincRNA	214	1	-		TraesCS5B02G026800.1	TraesCS5B02G026800	2706	1	+
LNC_094038	XLOC_256439	lincRNA	226	1	-		TraesCS2B02G470500.1	TraesCS2B02G470500	549	1	-
LNC_094094	XLOC_256639	intronic_lncRNA	383	5	-		TraesCS1D02G066700.6	TraesCS1D02G066700	2970	17	+
LNC_078771	XLOC_213850	lincRNA	237	1	+		TraesCS4A02G054500.1	TraesCS4A02G054500	207	2	+
LNC_094095	XLOC_256640	intronic_lncRNA	404	4	-		TraesCS3B02G115400.2	TraesCS3B02G115400	3027	10	-
LNC_094096	XLOC_256641	antisense_lncRNA	253	1	-		TraesCS7D02G320400.1	TraesCS7D02G320400	1071	1	-
LNC_045049	XLOC_126271	lincRNA	215	1	-		TraesCS1A02G426200.1	TraesCS1A02G426200	1527	8	-
LNC_091441	XLOC_249779	lincRNA	209	1	+		TraesCS4A02G268800.1	TraesCS4A02G268800	1058	4	+
LNC_075199	XLOC_204276	lincRNA	228	1	-		TraesCS2A02G462500.1	TraesCS2A02G462500	1192	3	+
LNC_032443	XLOC_092778	lincRNA	233	1	-		TraesCS3A02G320100.2	TraesCS3A02G320100	2096	8	+
LNC_032442	XLOC_092775	lincRNA	245	1	-		TraesCS1D02G066700.4	TraesCS1D02G066700	3522	17	+
LNC_032441	XLOC_092773	intronic_lncRNA	227	3	-		TraesCS3A02G320100.1	TraesCS3A02G320100	1731	9	+
LNC_032440	XLOC_092771	lincRNA	235	1	-		TraesCS7D02G123600.1	TraesCS7D02G123600	551	2	-
LNC_009939	XLOC_028026	lincRNA	206	1	-		TraesCS5B02G107400.1	TraesCS5B02G107400	1105	5	-
LNC_009938	XLOC_028025	lincRNA	217	1	-		TraesCS7B02G299200.1	TraesCS7B02G299200	1244	3	-
LNC_032445	XLOC_092780	lincRNA	214	1	-		TraesCS4A02G094400.1	TraesCS4A02G094400	1284	5	-
LNC_032444	XLOC_092779	lincRNA	255	1	-		TraesCS7B02G404400.1	TraesCS7B02G404400	1713	1	-
LNC_009935	XLOC_028010	lincRNA	237	1	-		TraesCS1D02G135200.4	TraesCS1D02G135200	4528	4	+
LNC_009934	XLOC_028008	lincRNA	218	1	-		TraesCS7B02G379000.1	TraesCS7B02G379000	1149	6	-
LNC_009937	XLOC_028022	antisense_lncRNA	242	1	-		TraesCS5D02G116600.1	TraesCS5D02G116600	1899	8	+
LNC_009936	XLOC_028012	lincRNA	632	2	-		TraesCS4B02G348000.1	TraesCS4B02G348000	972	2	+
LNC_009931	XLOC_028001	lincRNA	240	1	-		TraesCS2B02G598800.1	TraesCS2B02G598800	3821	3	+
LNC_009930	XLOC_028000	lincRNA	229	1	-		TraesCS5B02G425700.1	TraesCS5B02G425700	810	3	-
LNC_009933	XLOC_028007	lincRNA	204	1	-		TraesCS1D02G268100.1	TraesCS1D02G268100	318	1	+
LNC_009932	XLOC_028006	lincRNA	303	1	-		TraesCS1D02G444800.1	TraesCS1D02G444800	561	1	+
LNC_008855	XLOC_024977	lincRNA	214	1	-		TraesCS1D02G262700.1	TraesCS1D02G262700	1270	8	-
LNC_108074	XLOC_295881	lincRNA	244	1	-		TraesCS1A02G130000.1	TraesCS1A02G130000	318	2	+
LNC_000879	XLOC_002368	lincRNA	220	1	+		TraesCS1B02G150800.1	TraesCS1B02G150800	2912	24	-
LNC_000878	XLOC_002367	lincRNA	223	1	+		TraesCS7B02G367700.1	TraesCS7B02G367700	711	2	-
LNC_000877	XLOC_002366	lincRNA	222	1	+		TraesCS7D02G479800.1	TraesCS7D02G479800	2774	3	-
LNC_000876	XLOC_002365	lincRNA	260	1	+		TraesCS6A02G272800.1	TraesCS6A02G272800	2312	4	+
LNC_000875	XLOC_002363	intronic_lncRNA	733	3	+		TraesCS1D02G422000.1	TraesCS1D02G422000	964	1	-
LNC_000874	XLOC_002362	lincRNA	239	2	+		TraesCS1D02G030300.1	TraesCS1D02G030300	1606	2	-
LNC_000873	XLOC_002361	lincRNA	275	1	+		TraesCS3A02G012900.1	TraesCS3A02G012900	1998	4	-
LNC_000872	XLOC_002360	lincRNA	215	1	+		TraesCS3A02G284400.1	TraesCS3A02G284400	642	6	+
LNC_000871	XLOC_002359	lincRNA	245	1	+		TraesCS4A02G067800.1	TraesCS4A02G067800	558	1	-
LNC_000870	XLOC_002358	lincRNA	208	1	+		TraesCS1D02G371600.1	TraesCS1D02G371600	888	2	+
LNC_064623	XLOC_176806	lincRNA	225	1	-		TraesCS7B02G486200.1	TraesCS7B02G486200	876	1	+
LNC_008856	XLOC_024980	lincRNA	237	1	-		TraesCS4A02G327300.1	TraesCS4A02G327300	3516	3	+
LNC_092626	XLOC_253656	lincRNA	266	1	-		TraesCS3B02G506700.3	TraesCS3B02G506700	1400	10	-
LNC_008468	XLOC_024202	lincRNA	237	1	-		TraesCS3B02G506700.2	TraesCS3B02G506700	1532	11	-
LNC_008851	XLOC_024970	lincRNA	258	1	-		TraesCS3B02G506700.1	TraesCS3B02G506700	1497	10	-
LNC_008850	XLOC_024968	lincRNA	201	1	-		TraesCSU02G061400.1	TraesCSU02G061400	351	2	+
LNC_085683	XLOC_233598	lincRNA	231	1	+		TraesCS6B02G469000.1	TraesCS6B02G469000	2255	1	-
LNC_085682	XLOC_233597	lincRNA	223	1	+		TraesCS5D02G458400.1	TraesCS5D02G458400	105	1	+
LNC_085681	XLOC_233596	lincRNA	204	1	+		TraesCS5A02G227000.1	TraesCS5A02G227000	644	4	-
LNC_085680	XLOC_233591	lincRNA	202	1	+		TraesCS7A02G423900.1	TraesCS7A02G423900	963	9	-
LNC_085687	XLOC_233619	lincRNA	218	1	+		TraesCS7D02G077500.1	TraesCS7D02G077500	1341	2	+
LNC_085686	XLOC_233609	lincRNA	218	1	+		TraesCS7D02G244600.1	TraesCS7D02G244600	2195	3	+
LNC_085685	XLOC_233605	lincRNA	228	1	+		TraesCS7A02G166500.1	TraesCS7A02G166500	2931	5	-
LNC_085684	XLOC_233603	lincRNA	320	1	+		TraesCS5D02G529500.1	TraesCS5D02G529500	1182	2	-
LNC_085689	XLOC_233624	lincRNA	235	1	+		TraesCS3A02G532200.1	TraesCS3A02G532200	1362	2	-
LNC_085688	XLOC_233622	lincRNA	217	1	+		TraesCS3A02G538800.1	TraesCS3A02G538800	1225	3	-
LNC_046497	XLOC_129446	lincRNA	233	1	-		TraesCS3A02G538800.2	TraesCS3A02G538800	1025	2	-
LNC_046496	XLOC_129444	lincRNA	235	1	-		TraesCS5A02G064300.4	TraesCS5A02G064300	1310	7	+
LNC_046495	XLOC_129438	lincRNA	253	1	-		TraesCS7A02G305700.1	TraesCS7A02G305700	3597	2	-
LNC_046494	XLOC_129436	lincRNA	208	1	-		TraesCS5A02G064300.2	TraesCS5A02G064300	1316	7	+
LNC_046493	XLOC_129433	intronic_lncRNA	243	2	-		TraesCS5A02G064300.1	TraesCS5A02G064300	1649	8	+
LNC_046492	XLOC_129431	lincRNA	321	1	-		TraesCS3D02G312500.1	TraesCS3D02G312500	1552	5	+
LNC_046491	XLOC_129426	antisense_lncRNA	322	1	-		TraesCS4A02G195700.1	TraesCS4A02G195700	1274	6	-
LNC_046490	XLOC_129421	antisense_lncRNA	237	1	-		TraesCS1B02G199100.2	TraesCS1B02G199100	2848	22	-
LNC_080745	XLOC_220424	lincRNA	242	1	-		TraesCS4A02G195700.3	TraesCS4A02G195700	1249	5	-
LNC_046499	XLOC_129453	lincRNA	255	1	-		TraesCS4A02G195700.2	TraesCS4A02G195700	1316	6	-
LNC_046498	XLOC_129447	lincRNA	230	1	-		TraesCS1D02G344500.1	TraesCS1D02G344500	1406	2	+
LNC_084374	XLOC_230084	lincRNA	240	1	+		TraesCS3A02G355000.1	TraesCS3A02G355000	852	6	+
LNC_084375	XLOC_230085	lincRNA	234	1	+		TraesCS2B02G620700.1	TraesCS2B02G620700	1091	9	+
LNC_084376	XLOC_230086	lincRNA	203	1	+		TraesCS6A02G125100.1	TraesCS6A02G125100	291	1	-
LNC_075618	XLOC_205093	lincRNA	223	1	-		TraesCS1A02G235500.1	TraesCS1A02G235500	1710	3	+
LNC_084370	XLOC_230077	lincRNA	205	1	+		TraesCS2D02G438100.1	TraesCS2D02G438100	1077	3	+
LNC_084371	XLOC_230078	lincRNA	230	1	+		TraesCS2A02G122900.1	TraesCS2A02G122900	1214	2	-
LNC_084372	XLOC_230079	lincRNA	299	1	+		TraesCS7D02G397000.1	TraesCS7D02G397000	1584	2	+
LNC_084373	XLOC_230082	lincRNA	274	1	+		TraesCS7D02G126400.1	TraesCS7D02G126400	943	5	-
LNC_075613	XLOC_205080	lincRNA	232	1	-		TraesCS2D02G381000.1	TraesCS2D02G381000	1821	12	+
LNC_075612	XLOC_205076	lincRNA	207	1	-		TraesCS5B02G238100.1	TraesCS5B02G238100	1115	1	-
LNC_075611	XLOC_205071	lincRNA	214	1	-		TraesCS3D02G046300.1	TraesCS3D02G046300	765	1	+
LNC_075610	XLOC_205070	lincRNA	298	1	-		TraesCS3A02G242500.1	TraesCS3A02G242500	1571	3	-
LNC_075617	XLOC_205089	lincRNA	219	1	-		TraesCS6D02G355900.1	TraesCS6D02G355900	1751	3	+
LNC_075616	XLOC_205086	lincRNA	216	1	-		TraesCS2B02G337900.1	TraesCS2B02G337900	2988	5	+
LNC_075615	XLOC_205083	antisense_lncRNA	294	1	-		TraesCS3A02G014300.1	TraesCS3A02G014300	471	2	+
LNC_075614	XLOC_205081	antisense_lncRNA	225	1	-		TraesCS1D02G398000.1	TraesCS1D02G398000	396	2	+
LNC_083685	XLOC_228424	lincRNA	250	1	+		TraesCS1B02G338100.1	TraesCS1B02G338100	644	1	-
LNC_083684	XLOC_228421	antisense_lncRNA	227	1	+		TraesCS6A02G172400.1	TraesCS6A02G172400	2290	19	+
LNC_083687	XLOC_228427	lincRNA	232	1	+		TraesCS1A02G089200.1	TraesCS1A02G089200	714	2	+
LNC_083686	XLOC_228425	lincRNA	207	1	+		TraesCS1A02G214400.1	TraesCS1A02G214400	1558	7	-
LNC_083681	XLOC_228414	antisense_lncRNA	212	1	+		TraesCS4A02G031400.1	TraesCS4A02G031400	1494	1	+
LNC_083680	XLOC_228413	lincRNA	203	1	+		TraesCS2B02G331300.1	TraesCS2B02G331300	570	1	+
LNC_083683	XLOC_228417	lincRNA	294	1	+		TraesCS2B02G560200.1	TraesCS2B02G560200	1278	9	-
LNC_083682	XLOC_228415	antisense_lncRNA	250	1	+		TraesCS5A02G225600.1	TraesCS5A02G225600	1188	4	+
LNC_098139	XLOC_268476	antisense_lncRNA	238	1	-		TraesCS5D02G468300.2	TraesCS5D02G468300	1418	5	-
LNC_098138	XLOC_268474	intronic_lncRNA	360	3	-		TraesCS5B02G312000.1	TraesCS5B02G312000	863	1	-
LNC_083689	XLOC_228432	lincRNA	212	1	+		TraesCS2D02G165900.4	TraesCS2D02G165900	2900	13	+
LNC_083688	XLOC_228429	lincRNA	206	2	+		TraesCS2D02G165900.7	TraesCS2D02G165900	2894	13	+
LNC_102576	XLOC_280400	lincRNA	229	1	-		TraesCS2D02G165900.6	TraesCS2D02G165900	2885	13	+
LNC_121174	XLOC_331328	lincRNA	370	1	-		TraesCS2D02G165900.1	TraesCS2D02G165900	2987	12	+
LNC_121175	XLOC_331331	lincRNA	227	1	-		TraesCS3D02G540800.1	TraesCS3D02G540800	1358	2	+
LNC_121176	XLOC_331332	lincRNA	222	1	-		TraesCS2D02G165900.3	TraesCS2D02G165900	2891	13	+
LNC_121177	XLOC_331333	intronic_lncRNA	209	2	-		TraesCS2D02G165900.2	TraesCS2D02G165900	2885	13	+
LNC_121170	XLOC_331311	lincRNA	284	1	-		TraesCSU02G104800.2	TraesCSU02G104800	1936	4	-
LNC_121171	XLOC_331313	lincRNA	219	1	-		TraesCS6A02G271000.2	TraesCS6A02G271000	1405	7	-
LNC_121172	XLOC_331315	lincRNA	211	1	-		TraesCS6A02G271000.1	TraesCS6A02G271000	1096	7	-
LNC_121173	XLOC_331320	lincRNA	239	1	-		TraesCS3A02G186000.1	TraesCS3A02G186000	1681	2	+
LNC_121178	XLOC_331336	lincRNA	210	1	-		TraesCS1D02G214900.1	TraesCS1D02G214900	1645	1	-
LNC_121179	XLOC_331340	lincRNA	201	1	-		TraesCS2D02G409000.1	TraesCS2D02G409000	396	1	-
LNC_010605	XLOC_030628	lincRNA	274	1	+		TraesCS6A02G001700.2	TraesCS6A02G001700	1911	4	+
LNC_010604	XLOC_030626	antisense_lncRNA	308	1	+		TraesCS5A02G123800.2	TraesCS5A02G123800	1778	9	+
LNC_010607	XLOC_030633	lincRNA	218	1	+		TraesCS7B02G382600.1	TraesCS7B02G382600	432	3	-
LNC_010606	XLOC_030630	antisense_lncRNA	320	1	+		TraesCS5A02G123800.1	TraesCS5A02G123800	1686	10	+
LNC_001588	XLOC_004202	lincRNA	281	1	+		TraesCS3B02G310100.1	TraesCS3B02G310100	1886	1	-
LNC_001589	XLOC_004204	lincRNA	213	1	+		TraesCS4D02G051500.1	TraesCS4D02G051500	1617	4	-
LNC_010603	XLOC_030625	antisense_lncRNA	291	1	+		TraesCS2B02G160000.1	TraesCS2B02G160000	378	1	-
LNC_010602	XLOC_030617	lincRNA	242	1	+		TraesCS7B02G147200.1	TraesCS7B02G147200	642	2	-
LNC_001584	XLOC_004195	lincRNA	203	1	+		TraesCS2A02G073700.1	TraesCS2A02G073700	1898	3	+
LNC_001585	XLOC_004196	lincRNA	226	1	+		TraesCS4B02G341600.1	TraesCS4B02G341600	2001	1	-
LNC_001586	XLOC_004200	lincRNA	398	1	+		TraesCS2D02G025300.1	TraesCS2D02G025300	303	2	+
LNC_001587	XLOC_004201	lincRNA	223	1	+		TraesCS2D02G549000.1	TraesCS2D02G549000	2768	3	+
LNC_001580	XLOC_004188	lincRNA	314	1	+		TraesCS5B02G318600.1	TraesCS5B02G318600	1521	3	+
LNC_001581	XLOC_004190	lincRNA	233	1	+		TraesCS6A02G329700.1	TraesCS6A02G329700	1406	4	+
LNC_001582	XLOC_004191	lincRNA	219	1	+		TraesCS7A02G171300.1	TraesCS7A02G171300	621	5	+
LNC_001583	XLOC_004193	lincRNA	224	1	+		TraesCS6B02G218900.1	TraesCS6B02G218900	255	1	-
LNC_123994	XLOC_338813	lincRNA	209	1	+		TraesCS3A02G446300.1	TraesCS3A02G446300	2887	8	-
LNC_123995	XLOC_338814	lincRNA	213	1	+		TraesCS6B02G109800.1	TraesCS6B02G109800	2060	2	-
LNC_123996	XLOC_338816	lincRNA	232	1	+		TraesCS3A02G316800.1	TraesCS3A02G316800	3000	1	-
LNC_123997	XLOC_338824	lincRNA	206	1	+		TraesCS6D02G164600.1	TraesCS6D02G164600	2322	2	+
LNC_123990	XLOC_338808	lincRNA	216	1	+		TraesCS1B02G375300.1	TraesCS1B02G375300	2567	19	-
LNC_123991	XLOC_338809	lincRNA	219	1	+		TraesCS2B02G611000.1	TraesCS2B02G611000	893	9	+
LNC_123992	XLOC_338810	lincRNA	203	1	+		TraesCS2B02G611000.2	TraesCS2B02G611000	959	10	+
[truncated: 131,348 more rows]
