# Supplementary material for: Genome-Wide Identification and Characterization of Fusarium graminearum-Responsive lncRNAs in Triticum aestivum
Source: Genes (Basel). 2020 Sep 27;11(10):1135. doi: 10.3390/genes11101135 (PMC7601646; doi:10.3390/genes11101135)
Supplement: Supplementary file 1 [file genes-11-01135-s001.zip › genes-927120-supplementary/supplementary/Table S4-Identificiation of differentially expressed lncRNAs from coleoptiles infected by F. asiaticum.xlsx]

## Sheet: lncRNA_TaF12T_vs_TaH12T.DE_ALL
transcript_id	gene_id	TaF12T_FPKM	TaH12T_FPKM	log2(foldchange)	pvalue
ENSRNA050023738-T1	ENSRNA050023738	1.4456	0.693021	1.06069	0.0416323
LNC_000005	XLOC_000055	0.349873	0.143337	1.28742	0.0416323
LNC_000021	XLOC_000156	0.329636	0.144101	1.19379	0.0198535
LNC_000022	XLOC_000157	0.011056	0.472972	-5.41885	0.0114587
LNC_000105	XLOC_000545	0	0.31099	#NAME?	0.0416323
LNC_000131	XLOC_000618	0.474505	0.111084	2.09477	0.0416323
LNC_000156	XLOC_000685	0.448165	0.403958	0.149825	0.0416323
LNC_000270	XLOC_001031	0.552799	0	Inf	0.0227501
LNC_000302	XLOC_001108	0.133998	0	Inf	0.0416323
LNC_000366	XLOC_001250	0.325415	0	Inf	0.034481
LNC_000380	XLOC_001285	0.618454	2.41941	-1.96792	0.0470319
LNC_000442	XLOC_001489	0.324222	0	Inf	0.0416323
LNC_000452	XLOC_001521	4.28659	9.07768	-1.08249	0.0358419
LNC_000473	XLOC_001567	0.506914	0	Inf	0.0416323
LNC_000477	XLOC_001576	0	0.503594	#NAME?	0.0416323
LNC_000529	XLOC_001696	0.420777	0	Inf	0.0416323
LNC_000573	XLOC_001778	0.070729	0.924296	-3.70798	0.00278381
LNC_000609	XLOC_001851	0	0.478627	#NAME?	0.0416323
LNC_000676	XLOC_002002	0.057404	0.555365	-3.27421	0.0416323
LNC_000821	XLOC_002264	0.157233	0.669458	-2.09009	0.0295301
LNC_000863	XLOC_002348	0	0.47022	#NAME?	0.0227501
LNC_000936	XLOC_002480	0.121676	0.26481	-1.12191	0.018607
LNC_000948	XLOC_002521	0.460666	0.159565	1.52958	0.0416323
LNC_000969	XLOC_002559	0.049777	0.85663	-4.10512	0.0196755
LNC_001004	XLOC_002631	0	0.4534	#NAME?	0.0416323
LNC_001123	XLOC_002907	0.725139	0.469239	0.627935	0.0378883
LNC_001145	XLOC_002961	0.445475	0	Inf	0.0227501
LNC_001159	XLOC_003003	0.635401	0	Inf	0.0126737
LNC_001173	XLOC_003039	0.354358	0	Inf	0.0416323
LNC_001197	XLOC_003092	0.023399	0.513923	-4.45703	0.0416323
LNC_001323	XLOC_003403	0.464021	0	Inf	0.0416323
LNC_001353	XLOC_003486	0.119671	0.357665	-1.57954	0.0416323
LNC_001394	XLOC_003588	0	0.645163	#NAME?	0.0336616
LNC_001396	XLOC_003594	0	0.407014	#NAME?	0.0416323
LNC_001450	XLOC_003759	0	0.470268	#NAME?	0.0227501
LNC_001467	XLOC_003835	0.54196	0	Inf	0.0339159
LNC_001469	XLOC_003837	0	0.382148	#NAME?	0.0416323
LNC_001472	XLOC_003843	0.832849	0.216549	1.94336	0.00715294
LNC_001494	XLOC_003909	0	0.385871	#NAME?	0.0416323
LNC_001551	XLOC_004114	0	0.450536	#NAME?	0.0168815
LNC_001571	XLOC_004167	0.50517	0.250207	1.01365	0.0227501
LNC_001576	XLOC_004179	0	0.485957	#NAME?	0.0227501
LNC_001670	XLOC_004422	0	0.475393	#NAME?	0.0416323
LNC_001675	XLOC_004439	0.309347	0	Inf	0.0416323
LNC_001704	XLOC_004546	0.147512	0.629508	-2.09339	0.0416323
LNC_001742	XLOC_004658	0	0.397485	#NAME?	0.0416323
LNC_001771	XLOC_004796	0	0.515699	#NAME?	0.0227501
LNC_001813	XLOC_004919	0.090908	0.433787	-2.25451	0.0416323
LNC_001839	XLOC_004990	0.20382	0.445124	-1.12691	0.0416323
LNC_001879	XLOC_005096	0.412241	0.280428	0.555858	0.0416323
LNC_001884	XLOC_005114	0.423601	0.154315	1.45683	0.0416323
LNC_001956	XLOC_005353	0.820366	0.102089	3.00644	0.00407549
LNC_001986	XLOC_005463	0	0.655971	#NAME?	0.0204779
LNC_001999	XLOC_005523	0.630685	0	Inf	0.0126737
LNC_002004	XLOC_005566	0.345499	0	Inf	0.0416323
LNC_002033	XLOC_005629	0.433568	0	Inf	0.0416323
LNC_002065	XLOC_005782	0.042831	0.607143	-3.82531	0.0227501
LNC_002068	XLOC_005791	0	0.3888	#NAME?	0.0416323
LNC_002070	XLOC_005800	0	0.409821	#NAME?	0.0416323
LNC_002100	XLOC_005936	0.119687	0.885982	-2.88801	0.00407549
LNC_002205	XLOC_006373	0.375383	0.175499	1.0969	0.0126737
LNC_002217	XLOC_006439	0	0.532474	#NAME?	0.019536
LNC_002218	XLOC_006448	0.049643	0.404301	-3.02577	0.0416323
LNC_002223	XLOC_006478	0	0.453619	#NAME?	0.0416323
LNC_002231	XLOC_006503	0.498017	0.21771	1.19379	0.0416323
LNC_002245	XLOC_006538	0.369765	0	Inf	0.0416323
LNC_002251	XLOC_006576	0.298419	0.560605	-0.909645	0.0416323
LNC_002252	XLOC_006582	0.381241	0.022313	4.09475	0.0362667
LNC_002261	XLOC_006631	0.393101	0	Inf	0.0416323
LNC_002280	XLOC_006696	0.360423	0	Inf	0.0362684
LNC_002293	XLOC_006734	0	0.376065	#NAME?	0.0227501
LNC_002313	XLOC_006821	731.584	176.854	2.04846	1.72711e-08
LNC_002316	XLOC_006865	0	0.614202	#NAME?	0.0227501
LNC_002338	XLOC_006951	0	0.446798	#NAME?	0.0416323
LNC_002343	XLOC_006978	0.56008	0	Inf	0.0126737
LNC_002449	XLOC_007383	0	0.396161	#NAME?	0.0416323
LNC_002456	XLOC_007398	0.550579	0	Inf	0.0359331
LNC_002461	XLOC_007411	0	0.529981	#NAME?	0.0227501
LNC_002463	XLOC_007413	0.583121	0.170917	1.7705	0.0126737
LNC_002546	XLOC_007676	0.176613	0.410083	-1.21532	0.0126737
LNC_002554	XLOC_007693	0.038085	0.481654	-3.6607	0.0227501
LNC_002579	XLOC_007761	0.643316	0	Inf	0.0198093
LNC_002590	XLOC_007785	0	0.340214	#NAME?	0.0209823
LNC_002591	XLOC_007786	0.346197	0.176347	0.973176	0.0416323
LNC_002677	XLOC_007981	1.15663	0.243763	2.24637	0.00319506
LNC_002678	XLOC_007982	2.92359	0.449062	2.70275	0.000111652
LNC_002679	XLOC_007993	0.678314	3.06143	-2.17418	0.00223246
LNC_002707	XLOC_008068	0.350983	0.181102	0.954599	0.0416323
LNC_002710	XLOC_008076	0.139538	0	Inf	0.00490476
LNC_002739	XLOC_008148	0	0.486	#NAME?	0.0416323
LNC_002743	XLOC_008162	0	0.464251	#NAME?	0.0416323
LNC_002758	XLOC_008201	0.830353	0.120635	2.78308	0.00715294
LNC_002767	XLOC_008222	0	0.43654	#NAME?	0.0363872
LNC_002775	XLOC_008249	0	0.369094	#NAME?	0.0416323
LNC_002787	XLOC_008285	0.436536	0.283758	0.62144	0.0227501
LNC_002824	XLOC_008381	0.646435	0	Inf	0.0126737
LNC_002842	XLOC_008429	0.23222	0.524704	-1.17601	0.0227501
LNC_002876	XLOC_008506	0.085105	0.372565	-2.13018	0.0416323
LNC_003003	XLOC_008756	0	0.574146	#NAME?	0.0416323
LNC_003072	XLOC_008865	0.341278	0.043169	2.98288	0.0416323
LNC_003119	XLOC_008951	0.29678	0.619007	-1.06056	0.0285816
LNC_003208	XLOC_009130	0.430989	0.236069	0.868442	0.0396461
LNC_003251	XLOC_009228	0.385226	0	Inf	0.0416323
LNC_003274	XLOC_009283	0.357799	0	Inf	0.0416323
LNC_003276	XLOC_009289	0	0.501469	#NAME?	0.0416323
LNC_003394	XLOC_009550	13.1769	4.04679	1.70317	0.00533447
LNC_003424	XLOC_009624	0	0.383691	#NAME?	0.0227501
LNC_003443	XLOC_009675	0	0.514494	#NAME?	0.0340813
LNC_003461	XLOC_009720	0.40647	0.631138	-0.634807	0.0416323
LNC_003478	XLOC_009748	0	0.718325	#NAME?	0.0363001
LNC_003494	XLOC_009794	0.483095	0.365991	0.400499	0.0416323
LNC_003495	XLOC_009796	1.5382	1.0093	0.607886	0.0416323
LNC_003516	XLOC_009864	0	0.496976	#NAME?	0.0416323
LNC_003533	XLOC_009911	0.178792	0.03319	2.42946	0.0126737
LNC_003597	XLOC_010059	0.397697	0.092152	2.10958	0.0416323
LNC_003661	XLOC_010252	0	0.652116	#NAME?	0.0227501
LNC_003665	XLOC_010271	0	0.491108	#NAME?	0.0416323
LNC_003709	XLOC_010405	0.464537	0.05382	3.10958	0.0416323
LNC_003717	XLOC_010445	0.546682	0.06043	3.17737	0.0112973
LNC_003749	XLOC_010544	0	0.542379	#NAME?	0.0416323
LNC_003752	XLOC_010553	0.393451	0.101977	1.94794	0.0416323
LNC_003772	XLOC_010646	0	0.546428	#NAME?	0.0365491
LNC_003778	XLOC_010668	0.113641	0.51445	-2.17855	0.0227501
LNC_003780	XLOC_010671	0.435275	0.184043	1.24188	0.0416323
LNC_003800	XLOC_010720	0	0.56193	#NAME?	0.0366926
LNC_003837	XLOC_010824	0.349873	0.038446	3.18593	0.0416323
LNC_003848	XLOC_010843	0.171982	0.516731	-1.58716	0.0416323
LNC_003857	XLOC_010858	0	0.420043	#NAME?	0.0416323
LNC_003866	XLOC_010880	0.075983	0.578229	-2.92789	0.0227501
LNC_003899	XLOC_010941	0.324222	0	Inf	0.0416323
LNC_003912	XLOC_010985	0	0.537177	#NAME?	0.0416323
LNC_003969	XLOC_011144	0.32095	0.818735	-1.35105	0.0159624
LNC_004009	XLOC_011249	0.137289	0.49043	-1.83683	0.0406712
LNC_004109	XLOC_011530	0.048724	0.338034	-2.79446	0.00715294
LNC_004134	XLOC_011587	0.366092	0.09238	1.98655	0.0416323
LNC_004154	XLOC_011655	0.626338	0	Inf	0.0126737
LNC_004168	XLOC_011696	0.017549	0.414105	-4.56054	0.0416323
LNC_004170	XLOC_011705	0.44976	0	Inf	0.0416323
LNC_004230	XLOC_011934	0	0.708901	#NAME?	0.00407549
LNC_004257	XLOC_012010	0.126261	0.544243	-2.10784	0.0217703
LNC_004258	XLOC_012011	0.587303	0.252006	1.22065	0.0365511
LNC_004264	XLOC_012030	0.288892	0.503594	-0.801731	0.0416323
LNC_004293	XLOC_012154	0.854579	0	Inf	0.00407549
LNC_004294	XLOC_012155	0.385226	0	Inf	0.0416323
LNC_004299	XLOC_012171	0.26077	0.145825	0.83854	0.0416323
LNC_004306	XLOC_012212	0.53654	0	Inf	0.0126737
LNC_004313	XLOC_012239	0.145005	0.61174	-2.07682	0.0126737
LNC_004317	XLOC_012248	0.107356	0.353715	-1.72018	0.0363899
LNC_004351	XLOC_012378	0.453114	0	Inf	0.0416323
LNC_004361	XLOC_012434	0	0.387128	#NAME?	0.0416323
LNC_004367	XLOC_012470	0.211512	0.556777	-1.39636	0.0159222
LNC_004393	XLOC_012577	0.018187	0.385442	-4.40553	0.0416323
LNC_004401	XLOC_012607	0	0.512829	#NAME?	0.0364396
LNC_004461	XLOC_012834	0	0.389655	#NAME?	0.0416323
LNC_004501	XLOC_012970	0	0.376897	#NAME?	0.0365307
LNC_004509	XLOC_012994	0.088257	0.641037	-2.86063	0.0126737
LNC_004515	XLOC_013011	0	0.384622	#NAME?	0.0416323
LNC_004516	XLOC_013012	0.453114	0.228388	0.988387	0.0416323
LNC_004530	XLOC_013065	0.51543	0.117278	2.13584	0.0356816
LNC_004542	XLOC_013125	0.369854	0.069577	2.41027	0.0416323
LNC_004545	XLOC_013157	0	0.330547	#NAME?	0.0227501
LNC_004558	XLOC_013205	0.68171	0	Inf	0.0416323
LNC_004593	XLOC_013375	0	0.51522	#NAME?	0.00969047
LNC_004616	XLOC_013486	0.135973	0.452611	-1.73495	0.0416323
LNC_004650	XLOC_013603	0	0.689677	#NAME?	0.0227501
LNC_004669	XLOC_013707	0.303178	0.716526	-1.24085	0.0170899
LNC_004678	XLOC_013743	0.120337	0.808491	-2.74815	0.00755417
LNC_004679	XLOC_013745	0.295517	1.06624	-1.85122	0.0199575
LNC_004717	XLOC_013916	0	0.607919	#NAME?	0.0112795
LNC_004735	XLOC_013949	2.07971	1.8217	0.191102	0.0416323
LNC_004739	XLOC_013967	0.51906	0	Inf	0.0126737
LNC_004769	XLOC_014119	0	0.470499	#NAME?	0.0227501
LNC_004775	XLOC_014207	0.374145	0.144862	1.36892	0.0227501
LNC_004820	XLOC_014395	0	0.358887	#NAME?	0.0358144
LNC_004832	XLOC_014447	0.401794	0	Inf	0.0416323
LNC_004839	XLOC_014466	0.640926	0	Inf	0.0227501
LNC_004874	XLOC_014570	0.747119	0.471843	0.663031	0.0457028
LNC_004919	XLOC_014669	0	0.593499	#NAME?	0.0416323
LNC_004989	XLOC_014849	0	0.616592	#NAME?	0.0227501
LNC_004996	XLOC_014859	0.529051	0.863722	-0.70716	0.0354301
LNC_005005	XLOC_014881	0.425567	0	Inf	0.0294972
LNC_005020	XLOC_014920	0.612505	0.234213	1.3869	0.00715294
LNC_005025	XLOC_014934	0.534105	0	Inf	0.0416323
LNC_005034	XLOC_014950	0.526303	0	Inf	0.0416323
LNC_005037	XLOC_014961	0	0.458873	#NAME?	0.0416323
LNC_005089	XLOC_015070	0.127158	0.747252	-2.55497	0.0416323
LNC_005099	XLOC_015099	0.137094	0.628826	-2.1975	0.0341324
LNC_005140	XLOC_015184	0.025	0.416084	-4.05687	0.0416323
LNC_005183	XLOC_015305	0	0.329126	#NAME?	0.00715294
LNC_005199	XLOC_015347	0	0.466071	#NAME?	0.0416323
LNC_005279	XLOC_015554	0	0.788379	#NAME?	0.0416323
LNC_005294	XLOC_015601	0.548782	1.28779	-1.23059	0.0123916
LNC_005303	XLOC_015631	0.308823	0.386032	-0.32194	0.0202965
LNC_005304	XLOC_015631	0.176801	0.446327	-1.33597	0.00450241
LNC_005353	XLOC_015730	0.057645	0.384622	-2.73817	0.0416323
LNC_005354	XLOC_015731	0.553214	0.097256	2.50798	0.0416323
LNC_005413	XLOC_015857	0.320463	0	Inf	0.0416323
LNC_005499	XLOC_016022	0.352101	0.034485	3.35195	0.0416323
LNC_005553	XLOC_016118	0.418787	0	Inf	0.0416323
LNC_005574	XLOC_016164	0	0.400162	#NAME?	0.0416323
LNC_005665	XLOC_016322	0.436995	0.078293	2.48066	0.0416323
LNC_005744	XLOC_016481	2.76832	2.28273	0.278252	0.0416323
LNC_005755	XLOC_016496	0.354358	0	Inf	0.0416323
LNC_005778	XLOC_016540	0.055155	0.485094	-3.1367	0.0416323
LNC_005781	XLOC_016546	0	0.393537	#NAME?	0.0416323
LNC_005786	XLOC_016560	0.362491	0.129889	1.48067	0.0416323
LNC_005807	XLOC_016599	0.591311	0.115069	2.36142	0.018462
LNC_005824	XLOC_016629	0.491043	0.492689	-0.0048279	0.0359543
LNC_005825	XLOC_016633	0.518901	0.163198	1.66884	0.0381847
LNC_005868	XLOC_016721	0	0.370243	#NAME?	0.0416323
LNC_005869	XLOC_016723	0.053837	0.429222	-2.99505	0.0347583
LNC_005891	XLOC_016773	0.094158	0.652286	-2.79235	0.0362684
LNC_005905	XLOC_016802	0.393451	0	Inf	0.0416323
LNC_005933	XLOC_016862	0	0.577373	#NAME?	0.034481
LNC_005951	XLOC_016898	0	0.601508	#NAME?	0.0366628
LNC_006007	XLOC_017058	0	0.43654	#NAME?	0.0296779
LNC_006082	XLOC_017254	0.294544	0.112306	1.39105	0.000496823
LNC_006121	XLOC_017348	0	0.346839	#NAME?	0.0416323
LNC_006177	XLOC_017470	0.171479	0.608438	-1.82708	0.0227501
LNC_006251	XLOC_017663	0.377337	0	Inf	0.0416323
LNC_006277	XLOC_017718	0.005798	0.467057	-6.3319	0.0227501
LNC_006324	XLOC_017857	0	0.943239	#NAME?	0.00715294
LNC_006356	XLOC_017933	0	0.344487	#NAME?	0.0416323
LNC_006438	XLOC_018195	0.361306	0	Inf	0.0416323
LNC_006464	XLOC_018284	0.519386	0	Inf	0.03616
LNC_006508	XLOC_018388	0.385226	0	Inf	0.0416323
LNC_006538	XLOC_018455	0	0.368683	#NAME?	0.0416323
LNC_006546	XLOC_018469	0.498548	1.10324	-1.14594	0.0413707
LNC_006576	XLOC_018556	0.304738	1.07116	-1.81354	0.0425132
LNC_006629	XLOC_018701	0	0.51872	#NAME?	0.0110552
LNC_006640	XLOC_018721	0	0.399904	#NAME?	0.0359438
LNC_006649	XLOC_018754	0.145608	0.505854	-1.79663	0.0227501
LNC_006668	XLOC_018822	0	0.740487	#NAME?	0.0227501
LNC_006678	XLOC_018862	0.418322	0.256104	0.707884	0.0416323
LNC_006685	XLOC_018883	0.136647	0.740884	-2.43879	0.0126737
LNC_006740	XLOC_019033	0.394856	0	Inf	0.0416323
LNC_006782	XLOC_019135	0.041351	0.318401	-2.94485	0.0115484
LNC_006833	XLOC_019283	0	0.557973	#NAME?	0.0416323
LNC_006837	XLOC_019289	0.440477	0.28936	0.606201	0.0416323
LNC_006881	XLOC_019382	0.124955	0.408413	-1.70862	0.0416323
LNC_006899	XLOC_019470	0	0.338672	#NAME?	0.0367532
LNC_006914	XLOC_019510	0.438729	0	Inf	0.0416323
LNC_006920	XLOC_019524	0.187389	0.335729	-0.841261	0.0416323
LNC_006998	XLOC_019777	0.281283	0.416225	-0.565341	0.0416323
LNC_007006	XLOC_019803	0	0.3805	#NAME?	0.0416323
LNC_007017	XLOC_019832	0.347672	0	Inf	0.0416323
LNC_007035	XLOC_019877	0.355212	0	Inf	0.0227501
LNC_007036	XLOC_019884	1.64599	0	Inf	0.000369879
LNC_007037	XLOC_019884	0.472564	0	Inf	0.00456822
LNC_007061	XLOC_019959	0.052635	0.483383	-3.19907	0.0227501
LNC_007065	XLOC_019997	0.372255	0	Inf	0.0416323
LNC_007084	XLOC_020050	0	0.358659	#NAME?	0.0416323
LNC_007127	XLOC_020204	0	1.04073	#NAME?	0.0126737
LNC_007162	XLOC_020301	0.396943	0.879203	-1.14726	0.0176685
LNC_007216	XLOC_020501	0.526475	0	Inf	0.0416323
LNC_007242	XLOC_020583	0.386014	0.038092	3.34109	0.0126737
LNC_007256	XLOC_020639	0	0.545891	#NAME?	0.0416323
LNC_007274	XLOC_020715	0.548004	0	Inf	0.0227501
LNC_007275	XLOC_020717	0.386143	0	Inf	0.0416323
LNC_007279	XLOC_020728	0	0.352665	#NAME?	0.0416323
LNC_007285	XLOC_020747	0.117778	0.408413	-1.79396	0.0416323
LNC_007333	XLOC_020937	0	0.505737	#NAME?	0.0416323
LNC_007334	XLOC_020941	0	0.435341	#NAME?	0.0416323
LNC_007345	XLOC_020998	0.821569	0.08369	3.29525	0.00407549
LNC_007374	XLOC_021105	0.366008	0	Inf	0.0416323
LNC_007394	XLOC_021228	0.485852	0	Inf	0.0126737
LNC_007413	XLOC_021311	0.450804	0.060575	2.89571	0.0362372
LNC_007425	XLOC_021346	0	0.574146	#NAME?	0.0355282
LNC_007435	XLOC_021389	0.670368	0.276124	1.27964	0.0202639
LNC_007442	XLOC_021412	0.452683	0	Inf	0.018462
LNC_007490	XLOC_021603	0.184561	0.477794	-1.37229	0.0190513
LNC_007491	XLOC_021604	0.444015	0.118265	1.90859	0.0416323
LNC_007561	XLOC_021908	0	0.490739	#NAME?	0.00407549
LNC_007571	XLOC_021938	0	0.567972	#NAME?	0.0227501
LNC_007586	XLOC_021987	0.442239	0	Inf	0.0416323
LNC_007589	XLOC_021996	0.211618	0.464251	-1.13344	0.0416323
LNC_007626	XLOC_022126	0	0.658074	#NAME?	0.0193785
LNC_007632	XLOC_022153	0.568723	0.111267	2.3537	0.0126737
LNC_007684	XLOC_022363	3.18216	0.646136	2.3001	0.00584333
LNC_007712	XLOC_022431	0.500048	0.129982	1.94375	0.0416323
LNC_007791	XLOC_022597	2.23894	0.738363	1.60041	0.01625
LNC_007846	XLOC_022738	0.620131	0.122978	2.33417	0.0227501
LNC_007856	XLOC_022765	0.565083	0	Inf	0.0227501
LNC_007901	XLOC_022863	0.656359	0.726316	-0.146112	0.0163685
LNC_007980	XLOC_023087	0.109279	0.737364	-2.75436	0.0434464
LNC_008017	XLOC_023178	0.348769	0	Inf	0.0416323
LNC_008030	XLOC_023201	0	0.387128	#NAME?	0.0416323
LNC_008045	XLOC_023253	3.33663	0.056113	5.89391	0.00213336
LNC_008092	XLOC_023380	0.513634	0.068557	2.90536	0.0227501
LNC_008102	XLOC_023397	0.36285	0	Inf	0.0416323
LNC_008190	XLOC_023653	0	0.39267	#NAME?	0.0314139
LNC_008211	XLOC_023705	0.631951	0	Inf	0.0227501
LNC_008223	XLOC_023730	0.211856	0.058345	1.8604	0.0416323
LNC_008235	XLOC_023752	0	0.579747	#NAME?	0.0416323
LNC_008316	XLOC_023906	0.657125	0.071264	3.20492	0.0192453
LNC_008331	XLOC_023942	0.078374	0.425506	-2.44073	0.0416323
LNC_008363	XLOC_023992	0.098145	0.419217	-2.09471	0.0227501
LNC_008367	XLOC_024005	0.103082	0.516731	-2.32562	0.0416323
LNC_008368	XLOC_024006	0.364884	0	Inf	0.0416323
LNC_008396	XLOC_024080	0	0.36504	#NAME?	0.0416323
LNC_008403	XLOC_024090	0	0.450182	#NAME?	0.0227501
LNC_008427	XLOC_024127	0	0.613842	#NAME?	0.0364272
LNC_008437	XLOC_024147	0.191339	0.685478	-1.84098	0.0416323
LNC_008440	XLOC_024152	0.014624	0.404245	-4.78882	0.0416323
LNC_008460	XLOC_024184	0.09382	0.452321	-2.26938	0.0416323
LNC_008481	XLOC_024223	0.409481	0	Inf	0.0416323
LNC_008609	XLOC_024463	0.076098	0.17537	-1.20447	0.0416323
LNC_008613	XLOC_024473	0.477668	0.162105	1.55908	0.0354802
LNC_008653	XLOC_024544	0.469468	0	Inf	0.0227501
LNC_008699	XLOC_024636	0	0.613984	#NAME?	0.0126737
LNC_008702	XLOC_024644	0.033903	0.756344	-4.47956	0.00104974
LNC_008704	XLOC_024648	0.353226	0.03122	3.50005	0.0416323
LNC_008718	XLOC_024681	0	0.397485	#NAME?	0.0416323
LNC_008751	XLOC_024741	0.386911	0.31471	0.297979	0.0368191
LNC_008861	XLOC_024992	0	0.557973	#NAME?	0.0227501
LNC_008886	XLOC_025088	0	0.394844	#NAME?	0.0416323
LNC_008892	XLOC_025103	0.504839	0	Inf	0.0227501
LNC_009000	XLOC_025355	0.405115	0	Inf	0.0416323
LNC_009019	XLOC_025402	0	0.434374	#NAME?	0.0416323
LNC_009070	XLOC_025514	0	0.351445	#NAME?	0.0416323
LNC_009077	XLOC_025532	0.11819	0.547173	-2.21089	0.0190559
LNC_009078	XLOC_025534	0.442239	0.298969	0.56483	0.0416323
LNC_009171	XLOC_025782	0.695345	0	Inf	0.0227501
LNC_009236	XLOC_025964	0	0.515102	#NAME?	0.0205186
LNC_009436	XLOC_026490	0.494807	1.38393	-1.48383	0.00132975
LNC_009493	XLOC_026654	0.400579	0.189468	1.08013	0.0416323
LNC_009526	XLOC_026760	0.412536	0	Inf	0.0416323
LNC_009530	XLOC_026781	0	0.346304	#NAME?	0.0416323
LNC_009594	XLOC_026975	19.3786	12.6187	0.618902	0.0416323
LNC_009602	XLOC_026995	0	0.414105	#NAME?	0.0416323
LNC_009606	XLOC_027006	0	0.365125	#NAME?	0.0336616
LNC_009684	XLOC_027239	0.402606	0	Inf	0.0416323
LNC_009691	XLOC_027261	0.51008	0	Inf	0.0227501
LNC_009695	XLOC_027268	0.078079	0.503594	-2.68925	0.0416323
LNC_009747	XLOC_027426	0	0.356901	#NAME?	0.0416323
LNC_009764	XLOC_027483	0.466497	0	Inf	0.0416323
LNC_009765	XLOC_027488	0.007644	0.527627	-6.10905	0.0416323
LNC_009817	XLOC_027637	0	0.419958	#NAME?	0.0416323
LNC_009822	XLOC_027656	0	0.570015	#NAME?	0.0227501
LNC_009885	XLOC_027866	0.426872	0	Inf	0.0416323
LNC_009888	XLOC_027875	0.07119	0.639979	-3.16828	0.00715294
LNC_009894	XLOC_027887	0	0.361489	#NAME?	0.0227501
LNC_009900	XLOC_027901	0.346745	1.40924	-2.02297	0.0495769
LNC_009903	XLOC_027918	0.416842	0	Inf	0.0416323
LNC_009904	XLOC_027924	0	0.396161	#NAME?	0.0416323
LNC_009937	XLOC_028022	0.456859	0.251011	0.863998	0.0416323
LNC_010021	XLOC_028253	0.14462	0.5991	-2.05053	0.0416323
LNC_010078	XLOC_028427	0.362206	0.509511	-0.492303	0.0416323
LNC_010106	XLOC_028518	0.319737	0.133894	1.25579	0.0416323
LNC_010120	XLOC_028593	0	0.499362	#NAME?	0.0416323
LNC_010124	XLOC_028606	0.362491	0	Inf	0.0416323
LNC_010133	XLOC_028642	0.475845	0.168672	1.49627	0.0227501
LNC_010137	XLOC_028660	0.697777	0.014871	5.55219	0.00715294
LNC_010176	XLOC_028812	0.053722	0.461995	-3.10429	0.0364586
LNC_010222	XLOC_029021	0.117755	0.386176	-1.71347	0.0416323
LNC_010234	XLOC_029075	0.43665	0	Inf	0.0126737
LNC_010237	XLOC_029080	0.440477	0	Inf	0.0416323
LNC_010288	XLOC_029356	0.145593	0.553891	-1.92766	0.0416323
LNC_010328	XLOC_029505	0	0.458873	#NAME?	0.0416323
LNC_010344	XLOC_029626	1.56982	0	Inf	0.00508956
LNC_010346	XLOC_029629	0	0.691983	#NAME?	0.0227501
LNC_010353	XLOC_029688	0	0.433752	#NAME?	0.0416323
LNC_010360	XLOC_029710	0	0.411239	#NAME?	0.0416323
LNC_010387	XLOC_029864	0.478614	0	Inf	0.0416323
LNC_010423	XLOC_030029	0.066522	0.429055	-2.68926	0.0416323
LNC_010452	XLOC_030156	0.416662	0.113083	1.8815	0.0416323
LNC_010453	XLOC_030159	0.047397	0.47689	-3.33079	0.0227501
LNC_010484	XLOC_030291	0.840282	2.39164	-1.50905	0.0484445
LNC_010541	XLOC_030450	0.215935	0.792764	-1.87629	0.00269896
LNC_010557	XLOC_030498	1.14426	0.418562	1.4509	0.0206283
LNC_010565	XLOC_030515	2.72807	0	Inf	0.0047035
LNC_010585	XLOC_030569	0.257843	0.419958	-0.703752	0.0416323
LNC_010596	XLOC_030597	0.314649	0.052556	2.58182	0.0361343
LNC_010617	XLOC_030674	0.372255	0.117826	1.65963	0.0416323
LNC_010757	XLOC_031069	0.115255	0.611831	-2.4083	0.0324055
LNC_010769	XLOC_031106	0	0.377296	#NAME?	0.0416323
LNC_010831	XLOC_031239	0	0.289658	#NAME?	0.00635368
LNC_010832	XLOC_031239	0.329279	0.196045	0.748126	0.0361642
LNC_010949	XLOC_031471	0	0.499375	#NAME?	0.0397121
LNC_010993	XLOC_031554	0	0.378497	#NAME?	0.0416323
LNC_011015	XLOC_031588	0	0.603903	#NAME?	0.0188983
LNC_011106	XLOC_031763	0.600379	0.092995	2.69065	0.0227501
LNC_011175	XLOC_031913	0	0.344186	#NAME?	0.0227501
LNC_011190	XLOC_031957	0	0.446798	#NAME?	0.0416323
LNC_011238	XLOC_032086	0.440477	0	Inf	0.0416323
LNC_011372	XLOC_032390	0	0.473794	#NAME?	0.0346368
LNC_011439	XLOC_032563	0.385226	0.126992	1.60097	0.0416323
LNC_011442	XLOC_032569	0.154413	0.553297	-1.84126	0.0194359
LNC_011515	XLOC_032787	0.32192	0	Inf	0.0338563
LNC_011567	XLOC_032907	0.78708	0.070743	3.47585	0.0368191
LNC_011570	XLOC_032911	0.009499	0.278496	-4.87374	0.0366238
LNC_011691	XLOC_033228	0.385226	0	Inf	0.0416323
LNC_011758	XLOC_033426	0.00622	1.12705	-7.50142	0.00468738
LNC_011773	XLOC_033467	0.453579	0.101452	2.16056	0.0362563
LNC_011804	XLOC_033543	0.068612	0.524681	-2.93491	0.0416323
LNC_011871	XLOC_033725	0.348769	0	Inf	0.0416323
LNC_011886	XLOC_033749	0.377982	0	Inf	0.0227501
LNC_012028	XLOC_034147	0	0.605548	#NAME?	0.0195126
LNC_012056	XLOC_034215	0.145811	0.516731	-1.82531	0.0416323
LNC_012077	XLOC_034264	0	0.671458	#NAME?	0.0126737
LNC_012085	XLOC_034291	0	0.404742	#NAME?	0.0416323
LNC_012096	XLOC_034315	0	0.337158	#NAME?	0.0337728
LNC_012138	XLOC_034429	0	4.97758	#NAME?	0.000257164
LNC_012174	XLOC_034549	0.404981	0	Inf	0.0416323
LNC_012193	XLOC_034628	0.606638	0.156508	1.9546	0.0227501
LNC_012204	XLOC_034665	0.309691	0	Inf	0.0416323
LNC_012255	XLOC_034808	0.206193	0.222305	-0.108545	0.0370553
LNC_012291	XLOC_034916	0	0.438149	#NAME?	0.0227501
LNC_012312	XLOC_035012	0.061217	0.330134	-2.43105	0.0200566
LNC_012320	XLOC_035029	0.504839	0	Inf	0.0416323
LNC_012349	XLOC_035129	0	0.550223	#NAME?	0.0227501
LNC_012355	XLOC_035141	0.128345	0.39419	-1.61886	0.0227501
LNC_012368	XLOC_035168	0	0.432175	#NAME?	0.0416323
LNC_012383	XLOC_035214	0	0.761847	#NAME?	0.0227501
LNC_012420	XLOC_035353	0.245688	0.087155	1.49517	0.0416323
LNC_012449	XLOC_035463	0.391185	0	Inf	0.0416323
LNC_012462	XLOC_035505	0.480173	0.175381	1.45306	0.0227501
LNC_012472	XLOC_035577	0.478614	0	Inf	0.0416323
LNC_012482	XLOC_035599	101.763	3.41686	4.8964	0
LNC_012491	XLOC_035633	0.345499	0.200556	0.784676	0.0416323
LNC_012504	XLOC_035697	0.319182	0	Inf	0.0416323
LNC_012539	XLOC_035826	0	0.383381	#NAME?	0.0416323
LNC_012561	XLOC_035922	0	0.509107	#NAME?	0.0227501
LNC_012569	XLOC_035968	0	0.451894	#NAME?	0.0416323
LNC_012589	XLOC_036082	0.783589	0	Inf	0.00376316
LNC_012599	XLOC_036138	0.080116	1.03346	-3.68925	0.00715294
LNC_012614	XLOC_036239	0.665146	0	Inf	0.0227501
LNC_012624	XLOC_036290	0.370594	0	Inf	0.0416323
LNC_012634	XLOC_036318	0.344732	0.103992	1.729	0.0416323
LNC_012653	XLOC_036419	0	0.472304	#NAME?	0.0416323
LNC_012657	XLOC_036439	0.232013	1.23109	-2.40766	0.00773519
LNC_012689	XLOC_036653	0	0.393537	#NAME?	0.0416323
LNC_012695	XLOC_036667	0.368533	0	Inf	0.0416323
LNC_012696	XLOC_036670	0	0.384622	#NAME?	0.0416323
LNC_012704	XLOC_036698	0	0.481167	#NAME?	0.0416323
LNC_012756	XLOC_036842	0	0.475393	#NAME?	0.0416323
LNC_012771	XLOC_036932	0.080605	0.255819	-1.66618	0.00407549
LNC_012786	XLOC_037008	1.19306	4.10317	-1.78207	0.0080985
LNC_012787	XLOC_037009	8.62596	20.0043	-1.21355	0.0207232
LNC_012790	XLOC_037029	3.68788	0.082305	5.48567	0.000336929
LNC_012791	XLOC_037030	72.7344	99.9464	-0.458517	7.34091e-09
LNC_012797	XLOC_037045	0.34754	0	Inf	0.0416323
LNC_012855	XLOC_037185	1.03441	0.955171	0.114976	0.0126737
LNC_012934	XLOC_037418	0.41329	0	Inf	0.0416323
LNC_012935	XLOC_037422	0.239826	0	Inf	0.0416323
LNC_012974	XLOC_037529	0.266848	0.568651	-1.09153	0.0416323
LNC_013019	XLOC_037626	0	0.422947	#NAME?	0.0416323
LNC_013028	XLOC_037640	0.108875	0.463733	-2.09062	0.0416323
LNC_013051	XLOC_037701	0.411757	0.080333	2.35773	0.0326026
LNC_013160	XLOC_037967	0.168219	0.679302	-2.01371	0.0227501
LNC_013171	XLOC_037987	0.50573	0.067615	2.90295	0.0359595
LNC_013180	XLOC_038010	0	0.646793	#NAME?	0.0227501
LNC_013268	XLOC_038196	0.412536	0.189211	1.12452	0.0416323
LNC_013288	XLOC_038241	0.621691	0	Inf	0.0126737
LNC_013300	XLOC_038264	0.071871	0.620082	-3.10898	0.0392562
LNC_013351	XLOC_038357	0.44943	0	Inf	0.0416323
LNC_013437	XLOC_038518	12.8745	6.96689	0.885936	0.0469668
LNC_013465	XLOC_038564	0.708302	0	Inf	0.0227501
LNC_013589	XLOC_038830	0.531537	0	Inf	0.0416323
LNC_013594	XLOC_038837	0	0.481654	#NAME?	0.0227501
LNC_013596	XLOC_038841	0.377207	0.022595	4.06128	0.00468738
LNC_013639	XLOC_038950	0.080116	0.516731	-2.68925	0.0416323
LNC_013775	XLOC_039259	26.8071	0	Inf	7.59279e-05
LNC_013826	XLOC_039443	6.92181	10.2709	-0.569337	0.0418511
LNC_013976	XLOC_039863	0.02218	0.550223	-4.63269	0.0416323
LNC_014042	XLOC_040043	0	0.470467	#NAME?	0.0227501
LNC_014094	XLOC_040189	0	1.24385	#NAME?	0.0245032
LNC_014097	XLOC_040196	0.487716	0	Inf	0.0227501
LNC_014107	XLOC_040226	0	0.394582	#NAME?	0.0201166
LNC_014110	XLOC_040230	0.031498	0.507898	-4.01121	0.0416323
LNC_014123	XLOC_040261	0.562645	0	Inf	0.0363846
LNC_014130	XLOC_040280	0	0.483123	#NAME?	0.0416323
LNC_014187	XLOC_040438	0	0.397485	#NAME?	0.0416323
LNC_014227	XLOC_040567	0.534105	0.118657	2.17033	0.0416323
LNC_014270	XLOC_040675	0	0.591284	#NAME?	0.0416323
LNC_014285	XLOC_040721	0.454473	0.27878	0.705068	0.0416323
LNC_014388	XLOC_041005	0.015466	0.426086	-4.78397	0.0416323
LNC_014437	XLOC_041166	0.346374	0	Inf	0.0416323
LNC_014491	XLOC_041367	0	0.528998	#NAME?	0.0227501
LNC_014505	XLOC_041446	1.87782	0	Inf	0.000176226
LNC_014557	XLOC_041641	0.126807	0.510749	-2.00998	0.0365022
LNC_014560	XLOC_041644	0	0.398217	#NAME?	0.0116474
LNC_014595	XLOC_041759	0.551865	0	Inf	0.0227501
LNC_014599	XLOC_041777	0.991607	0.175477	2.49849	0.0205035
LNC_014612	XLOC_041871	0	0.457989	#NAME?	0.0227501
LNC_014621	XLOC_041905	0	0.585645	#NAME?	0.0182071
LNC_014656	XLOC_042011	0.385898	0	Inf	0.0347194
LNC_014663	XLOC_042042	0.17779	1.26527	-2.8312	0.00351667
LNC_014694	XLOC_042135	0.311155	0.866187	-1.47705	0.0223696
LNC_014737	XLOC_042282	1.05233	2.32875	-1.14597	0.0381323
LNC_014744	XLOC_042323	0	0.399586	#NAME?	0.0416323
LNC_014747	XLOC_042335	0.564801	0	Inf	0.0227501
LNC_014759	XLOC_042375	0.511851	0	Inf	0.0416323
LNC_014788	XLOC_042474	0	0.491108	#NAME?	0.0416323
LNC_014791	XLOC_042498	0.213886	0.526503	-1.2996	0.0454982
LNC_014843	XLOC_042721	0.389295	0	Inf	0.0416323
LNC_014848	XLOC_042743	0.110075	0.425032	-1.94908	0.0416323
LNC_014856	XLOC_042783	0	0.601337	#NAME?	0.0113396
LNC_014867	XLOC_042876	3.41217	40.6154	-3.57327	2.96807e-06
LNC_014891	XLOC_042973	0.137985	0.403313	-1.54739	0.0409646
LNC_014896	XLOC_043055	0.497755	0.057541	3.11277	0.00715294
LNC_014900	XLOC_043063	0	0.425452	#NAME?	0.0416323
LNC_014931	XLOC_043240	0.474505	0.138855	1.77284	0.0416323
LNC_014933	XLOC_043257	0.432123	0.074571	2.53476	0.0416323
LNC_014940	XLOC_043281	0.155815	0.514494	-1.72332	0.0416323
LNC_014953	XLOC_043359	0	0.458873	#NAME?	0.0416323
LNC_014956	XLOC_043374	0.380293	0	Inf	0.0499232
LNC_014966	XLOC_043430	0.454979	0	Inf	0.0416323
LNC_014996	XLOC_043549	0	0.342255	#NAME?	0.0227501
LNC_015000	XLOC_043576	0.136999	0.478218	-1.8035	0.0416323
LNC_015001	XLOC_043577	0	0.479226	#NAME?	0.0416323
LNC_015002	XLOC_043578	0	0.498315	#NAME?	0.0227501
LNC_015038	XLOC_043730	0	0.310579	#NAME?	0.0416323
LNC_015059	XLOC_043808	0.51874	0.075547	2.77957	0.0416323
LNC_015133	XLOC_043998	0.159464	0.279949	-0.811933	0.00304486
LNC_015147	XLOC_044052	0.478614	0	Inf	0.0416323
LNC_015159	XLOC_044081	0.098868	0.542686	-2.45654	0.0204352
LNC_015160	XLOC_044082	0.14531	0.695405	-2.25872	0.0365657
LNC_015225	XLOC_044277	0	0.361241	#NAME?	0.0416323
LNC_015248	XLOC_044341	0.484911	0.079927	2.60097	0.0227501
LNC_015311	XLOC_044530	0.337352	0.176841	0.931802	0.0416323
LNC_015316	XLOC_044548	0	0.445124	#NAME?	0.0416323
LNC_015328	XLOC_044603	0.203518	0.354771	-0.801732	0.0416323
LNC_015329	XLOC_044604	0.457804	0	Inf	0.0349137
LNC_015524	XLOC_045156	0.322881	0.400622	-0.311239	0.0416323
LNC_015576	XLOC_045276	0.373095	0.147065	1.34309	0.0426886
LNC_015581	XLOC_045285	0.094154	0.586422	-2.63884	0.0227501
LNC_015614	XLOC_045366	0.390236	0	Inf	0.0416323
LNC_015649	XLOC_045438	0.462317	0	Inf	0.0416323
LNC_015748	XLOC_045708	0	0.453839	#NAME?	0.0416323
LNC_015811	XLOC_045839	0.507155	0	Inf	0.0416323
LNC_015876	XLOC_045971	0	0.558977	#NAME?	0.0126737
LNC_015922	XLOC_046044	0.267722	0.698229	-1.38296	0.0115051
LNC_015960	XLOC_046112	0	0.565944	#NAME?	0.0416323
LNC_015992	XLOC_046170	1.48181	0	Inf	0.000743664
LNC_016111	XLOC_046374	0	0.379208	#NAME?	0.0227501
LNC_016142	XLOC_046427	0.397697	0	Inf	0.0416323
LNC_016255	XLOC_046659	0.209756	0.457853	-1.12617	0.0416323
LNC_016332	XLOC_046824	0.182232	0.043883	2.05404	0.000408377
LNC_016334	XLOC_046832	0	0.503061	#NAME?	0.0294972
LNC_016341	XLOC_046845	0	0.640848	#NAME?	0.0126737
LNC_016366	XLOC_046897	0.353226	0	Inf	0.0416323
LNC_016373	XLOC_046911	0.064882	0.418479	-2.68927	0.0416323
LNC_016393	XLOC_046962	0	0.677563	#NAME?	0.0187447
LNC_016410	XLOC_046994	0.417995	0.08908	2.23031	0.00715294
LNC_016452	XLOC_047070	0.345499	0	Inf	0.0416323
LNC_016465	XLOC_047107	0	0.414105	#NAME?	0.0416323
LNC_016563	XLOC_047329	0	0.373305	#NAME?	0.0416323
LNC_016683	XLOC_047556	0.080407	0.431695	-2.42462	0.0416323
LNC_016897	XLOC_047981	0.583776	0.110742	2.39821	0.0330576
LNC_016974	XLOC_048183	0.49357	0	Inf	0.0416323
LNC_016976	XLOC_048192	0	0.377656	#NAME?	0.0416323
LNC_016978	XLOC_048194	0	0.493658	#NAME?	0.0360258
LNC_017002	XLOC_048246	1.46426	0	Inf	0.00297976
LNC_017026	XLOC_048337	0	0.468476	#NAME?	0.0416323
LNC_017057	XLOC_048424	0.068986	0.400178	-2.53627	0.0200963
LNC_017150	XLOC_048716	0.039533	0.458447	-3.53563	0.00548391
LNC_017155	XLOC_048727	0.377352	0.220089	0.777824	0.0227501
LNC_017202	XLOC_048862	0.136884	0.846086	-2.62785	0.0107276
LNC_017252	XLOC_048980	0.131353	0.514494	-1.96971	0.0416323
LNC_017303	XLOC_049101	0.089517	0.374915	-2.06633	0.0416323
LNC_017345	XLOC_049229	0.584972	0.206989	1.49881	0.0350751
LNC_017346	XLOC_049230	0.264587	0.173442	0.609289	0.0350751
LNC_017354	XLOC_049241	0.620425	0	Inf	0.0126737
LNC_017386	XLOC_049342	0.236239	0	Inf	0.0416323
LNC_017410	XLOC_049414	0	0.487083	#NAME?	0.0416323
LNC_017424	XLOC_049453	0	0.453619	#NAME?	0.0416323
LNC_017425	XLOC_049458	0	0.485094	#NAME?	0.0416323
LNC_017484	XLOC_049615	0.431032	0	Inf	0.0227501
LNC_017491	XLOC_049633	0.016528	0.576233	-5.12367	0.0227501
LNC_017526	XLOC_049719	0.015749	0.451465	-4.84128	0.035269
LNC_017528	XLOC_049721	0.528994	0	Inf	0.0416323
LNC_017600	XLOC_049954	0	0.40017	#NAME?	0.0126737
LNC_017608	XLOC_049984	0.885677	0.076011	3.5425	0.0197401
LNC_017623	XLOC_050019	0	0.65698	#NAME?	0.0227501
LNC_017625	XLOC_050028	0.36013	0	Inf	0.0416323
LNC_017637	XLOC_050088	0	0.340539	#NAME?	0.0416323
LNC_017649	XLOC_050133	1.2642	3.30024	-1.38435	0.00536062
LNC_017700	XLOC_050328	0.070084	0.380924	-2.44235	0.0416323
LNC_017707	XLOC_050342	0.385451	0	Inf	0.0227501
LNC_017723	XLOC_050395	0	0.481167	#NAME?	0.0416323
LNC_017742	XLOC_050465	0	0.418479	#NAME?	0.0416323
LNC_017773	XLOC_050649	0.547326	0	Inf	0.0416323
LNC_017794	XLOC_050810	2.99551	0.095231	4.97523	0.00715294
LNC_017805	XLOC_050845	0.088257	0.764115	-3.11401	0.0341324
LNC_017818	XLOC_050918	0.0691	0.680694	-3.30025	0.0188141
LNC_017842	XLOC_050967	0.414599	0	Inf	0.0416323
LNC_017852	XLOC_051037	0.408708	0.11835	1.78801	0.0227501
LNC_017859	XLOC_051059	5.68166	1.43663	1.98363	7.26219e-05
LNC_017879	XLOC_051116	0.404985	0.608935	-0.58842	0.0227501
LNC_017929	XLOC_051383	0	0.595145	#NAME?	0.0227501
LNC_017934	XLOC_051412	0.589493	0.458329	0.363091	0.0416323
LNC_017936	XLOC_051424	4.48705	1.1948	1.909	0.00538638
LNC_017952	XLOC_051517	0	0.402875	#NAME?	0.0416323
LNC_017956	XLOC_051531	0.439017	0.577139	-0.394642	0.0416323
LNC_017963	XLOC_051567	0	0.549728	#NAME?	0.0187048
LNC_017972	XLOC_051630	0	0.370243	#NAME?	0.0416323
LNC_017991	XLOC_051728	0	0.461995	#NAME?	0.0227501
LNC_017994	XLOC_051774	0.509331	0.273715	0.895929	0.0126737
LNC_017995	XLOC_051794	0	0.453625	#NAME?	0.0227501
LNC_018019	XLOC_051871	0	0.385356	#NAME?	0.0126737
LNC_018068	XLOC_052068	0.464147	0.002661	7.44647	0.0126737
LNC_018071	XLOC_052075	0.324222	0	Inf	0.0416323
LNC_018072	XLOC_052076	0.487048	0	Inf	0.0416323
LNC_018073	XLOC_052077	0.361306	0	Inf	0.0126737
LNC_018078	XLOC_052103	0.51906	0	Inf	0.0227501
LNC_018079	XLOC_052106	0.560506	0	Inf	0.0227501
LNC_018112	XLOC_052250	0	0.604825	#NAME?	0.0227501
LNC_018198	XLOC_052594	0.612152	0	Inf	0.00407549
LNC_018216	XLOC_052658	0.473613	0.029584	4.00082	0.0416323
LNC_018255	XLOC_052761	0.072438	0.645555	-3.15572	0.00715294
LNC_018300	XLOC_052900	0.42523	0.088194	2.26949	0.0416323
LNC_018319	XLOC_052986	0.320198	0	Inf	0.00730858
LNC_018340	XLOC_053085	0	0.574146	#NAME?	0.0416323
LNC_018408	XLOC_053390	0	0.828871	#NAME?	0.00715294
LNC_018449	XLOC_053542	0	0.778067	#NAME?	0.00928789
LNC_018501	XLOC_053665	0	0.649444	#NAME?	0.0227501
LNC_018553	XLOC_053825	0.109337	0.766813	-2.81009	0.0172681
LNC_018630	XLOC_054033	0.400579	0	Inf	0.0416323
LNC_018633	XLOC_054041	0.099486	0.418479	-2.07259	0.0416323
LNC_018717	XLOC_054250	0.424676	0	Inf	0.0416323
LNC_018743	XLOC_054302	0	0.510759	#NAME?	0.0343494
LNC_018783	XLOC_054406	0.386573	0.277959	0.475869	0.0416323
LNC_018829	XLOC_054538	0.087364	0.426508	-2.28746	0.0416323
LNC_018832	XLOC_054553	0.400579	0	Inf	0.0416323
LNC_018869	XLOC_054651	0.142181	0.533105	-1.90669	0.0416323
LNC_018870	XLOC_054652	0.434847	0	Inf	0.0354502
LNC_018942	XLOC_054789	0	0.629035	#NAME?	0.0229596
LNC_019166	XLOC_055246	1.19309	0.175498	2.76518	0.00468738
LNC_019186	XLOC_055291	0	0.418479	#NAME?	0.0416323
LNC_019249	XLOC_055403	0	0.405625	#NAME?	0.0416323
LNC_019311	XLOC_055517	0	0.781317	#NAME?	0.00570602
LNC_019398	XLOC_055667	0	0.467446	#NAME?	0.0227501
LNC_019466	XLOC_055806	0.503633	0.377895	0.414387	0.0416323
LNC_019477	XLOC_055827	0	0.446798	#NAME?	0.0416323
LNC_019500	XLOC_055869	0.428526	0	Inf	0.0416323
LNC_019530	XLOC_055936	0.084281	0.384622	-2.19016	0.0416323
LNC_019550	XLOC_055977	0.400579	0.048324	3.05128	0.0416323
LNC_019572	XLOC_056012	22.1937	69.3917	-1.64462	0.000158078
LNC_019612	XLOC_056071	0	0.466071	#NAME?	0.0416323
LNC_019625	XLOC_056096	0	0.389645	#NAME?	0.0416323
LNC_019676	XLOC_056226	0.451264	0	Inf	0.0416323
LNC_019712	XLOC_056303	0.385494	0	Inf	0.0126737
LNC_019726	XLOC_056338	0	0.546428	#NAME?	0.0227501
LNC_019823	XLOC_056546	0	0.570908	#NAME?	0.0227501
LNC_019843	XLOC_056586	0.373009	0	Inf	0.0416323
LNC_019904	XLOC_056723	0.258882	0	Inf	0.0416323
LNC_019960	XLOC_056819	0.281999	0.208305	0.436993	0.0227501
LNC_019976	XLOC_056845	0.360204	0	Inf	0.0416323
LNC_019985	XLOC_056875	0.082749	0.387907	-2.2289	0.0227501
LNC_019995	XLOC_056908	0	0.545238	#NAME?	0.0227501
LNC_020008	XLOC_056934	0	0.436026	#NAME?	0.0416323
LNC_020047	XLOC_057023	0	0.446798	#NAME?	0.0416323
LNC_020107	XLOC_057164	0.506226	0.028134	4.1694	0.0126737
LNC_020110	XLOC_057170	0.396272	0	Inf	0.0416323
LNC_020172	XLOC_057347	0	0.800406	#NAME?	0.00715294
LNC_020222	XLOC_057482	0.399393	0.04305	3.21372	0.0357567
LNC_020231	XLOC_057522	0.409481	0	Inf	0.0416323
LNC_020235	XLOC_057533	0.116134	1.77738	-3.93589	0.000434507
LNC_020328	XLOC_057753	0.35645	0.018184	4.29296	0.0416323
LNC_020354	XLOC_057807	0.076337	0.649444	-3.08875	0.0227501
LNC_020375	XLOC_057882	0.276964	0.202353	0.452824	0.00376316
LNC_020430	XLOC_058023	94.8745	15.162	2.64556	5.86127e-07
LNC_020464	XLOC_058119	0	0.657635	#NAME?	0.0126737
LNC_020471	XLOC_058124	2.19807	1.56016	0.494538	0.0247451
LNC_020490	XLOC_058193	0.499289	0	Inf	0.0352464
LNC_020494	XLOC_058202	0.569782	1.44833	-1.34591	0.0094233
LNC_020497	XLOC_058211	0.112338	0.521264	-2.21417	0.0227501
LNC_020526	XLOC_058310	0.412701	0	Inf	0.0416323
LNC_020548	XLOC_058360	0	0.388393	#NAME?	0.0416323
LNC_020557	XLOC_058382	0.341234	0.123087	1.47108	0.0416323
LNC_020558	XLOC_058383	0.508498	0.286653	0.826937	0.0416323
LNC_020588	XLOC_058445	0.44761	0	Inf	0.0416323
LNC_020630	XLOC_058563	0.980522	0.530519	0.886146	0.0188892
LNC_020637	XLOC_058585	0.367308	0	Inf	0.0416323
LNC_020700	XLOC_058722	0.669316	1.44522	-1.11053	0.0475743
LNC_020729	XLOC_058789	0	0.521264	#NAME?	0.0366934
LNC_020880	XLOC_059268	0.44943	0	Inf	0.0416323
LNC_020886	XLOC_059283	0.494708	0	Inf	0.0227501
LNC_020888	XLOC_059285	0.353964	0.194271	0.865532	0.0416323
LNC_020894	XLOC_059307	0.353964	0	Inf	0.0416323
LNC_020906	XLOC_059359	0.21059	0.819989	-1.96117	0.0394083
LNC_020951	XLOC_059564	0.356644	0	Inf	0.0416323
LNC_020975	XLOC_059658	0.775886	0.199509	1.95939	0.0126737
LNC_020999	XLOC_059745	0.050147	0.731631	-3.86688	0.00320725
LNC_021042	XLOC_059905	0	0.424559	#NAME?	0.0416323
LNC_021076	XLOC_060083	0.509492	0	Inf	0.0416323
LNC_021084	XLOC_060141	0	0.422947	#NAME?	0.0416323
LNC_021089	XLOC_060180	1.02998	0	Inf	0.000670321
LNC_021105	XLOC_060259	0.356606	0	Inf	0.0416323
LNC_021130	XLOC_060418	0	0.458873	#NAME?	0.0416323
LNC_021149	XLOC_060499	0.626148	0	Inf	0.0416323
LNC_021168	XLOC_060587	0.815451	0.971537	-0.252671	0.0416323
LNC_021191	XLOC_060685	0.120928	0.338716	-1.48593	0.0350094
LNC_021193	XLOC_060726	0.416926	0.109544	1.92828	0.0416323
LNC_021203	XLOC_060811	0.394856	0.21553	0.873438	0.0416323
LNC_021261	XLOC_061124	0.160105	0.416813	-1.38038	0.0227501
LNC_021345	XLOC_061477	0	0.634492	#NAME?	0.00715294
LNC_021370	XLOC_061554	0.323822	0	Inf	0.0416323
LNC_021375	XLOC_061565	0.432399	0	Inf	0.0363538
LNC_021418	XLOC_061678	0	0.586422	#NAME?	0.0416323
LNC_021421	XLOC_061684	0.352101	0	Inf	0.0416323
LNC_021439	XLOC_061740	0.470467	0	Inf	0.0416323
LNC_021459	XLOC_061803	0.174952	0.517117	-1.56353	0.0126737
LNC_021462	XLOC_061815	0.041985	0.376102	-3.16318	0.0416323
LNC_021493	XLOC_061898	0.553833	0	Inf	0.0416323
LNC_021525	XLOC_061994	0.476551	0	Inf	0.0416323
LNC_021527	XLOC_061999	0.412536	0	Inf	0.0416323
LNC_021547	XLOC_062048	0.378209	0.067836	2.47906	0.0416323
LNC_021559	XLOC_062093	0	0.505737	#NAME?	0.0416323
LNC_021581	XLOC_062188	200.477	13.0707	3.93903	8.88178e-16
LNC_021593	XLOC_062222	0.389295	0	Inf	0.0416323
LNC_021603	XLOC_062269	0.077975	0.350868	-2.16984	0.0227501
LNC_021654	XLOC_062411	0	0.481654	#NAME?	0.0356145
LNC_021659	XLOC_062432	0.317701	0.261198	0.282526	0.0416323
LNC_021683	XLOC_062518	0.121812	0.490485	-2.00955	0.0416323
LNC_021700	XLOC_062594	0.34229	0	Inf	0.0416323
LNC_021752	XLOC_062757	0.312334	0.105333	1.56813	0.0227501
LNC_021784	XLOC_062850	0.348769	0.077066	2.17811	0.0416323
LNC_021790	XLOC_062867	0	0.483123	#NAME?	0.0416323
LNC_021832	XLOC_063003	0.591413	0.12001	2.30101	0.0164204
LNC_021854	XLOC_063099	0.091039	0.361099	-1.98784	0.0416323
LNC_021881	XLOC_063195	0.062889	0.405174	-2.68766	0.0416323
LNC_021891	XLOC_063219	0	0.424458	#NAME?	0.0416323
LNC_021930	XLOC_063308	0	0.670868	#NAME?	0.0416323
LNC_021941	XLOC_063357	0.438729	0	Inf	0.0416323
LNC_021947	XLOC_063379	0.064429	0.415553	-2.68925	0.0416323
LNC_022014	XLOC_063531	0	0.388393	#NAME?	0.0416323
LNC_022151	XLOC_063846	0	0.413205	#NAME?	0.00570602
LNC_022161	XLOC_063868	0	0.621428	#NAME?	0.0227501
LNC_022286	XLOC_064085	0.200795	0.526459	-1.3906	0.0227501
LNC_022337	XLOC_064162	0	0.392238	#NAME?	0.0416323
LNC_022403	XLOC_064286	0.378954	0.192877	0.974342	0.0227501
LNC_022407	XLOC_064290	0.253686	0.928919	-1.87251	0.0384067
LNC_022443	XLOC_064354	0.241763	0.521264	-1.10842	0.0416323
LNC_022472	XLOC_064401	0.08748	0.457785	-2.38765	0.036163
LNC_022536	XLOC_064518	0.150787	0.510078	-1.75821	0.0416323
LNC_022591	XLOC_064604	0.602975	0.086973	2.79346	0.046468
LNC_022597	XLOC_064616	0	0.425979	#NAME?	0.0416323
LNC_022612	XLOC_064662	0.315499	0	Inf	0.0416323
LNC_022633	XLOC_064721	20.2102	6.33759	1.67308	0.00210006
LNC_022644	XLOC_064743	0.437097	0.071511	2.61172	0.0416323
LNC_022645	XLOC_064749	0	0.840469	#NAME?	0.0126737
LNC_022654	XLOC_064773	0.486177	0	Inf	0.0126737
LNC_022669	XLOC_064801	0.420289	0.04689	3.16403	0.0227501
LNC_022760	XLOC_065028	0.131332	0.375992	-1.51748	0.0416323
LNC_022776	XLOC_065057	0.481341	0.064732	2.89451	0.0227501
LNC_022874	XLOC_065312	0.446706	0	Inf	0.0227501
LNC_022883	XLOC_065333	0.029929	0.575753	-4.26583	0.0227501
LNC_022920	XLOC_065426	0	0.507898	#NAME?	0.0416323
LNC_022950	XLOC_065479	0.385402	0	Inf	0.0416323
LNC_022986	XLOC_065577	0.460666	0	Inf	0.0416323
LNC_023021	XLOC_065699	0	0.915981	#NAME?	0.0126737
LNC_023022	XLOC_065701	0.451264	0.080849	2.48067	0.0416323
LNC_023067	XLOC_065828	0.188531	0.696793	-1.88593	0.0336216
LNC_023123	XLOC_065981	0.394856	0.004245	6.53942	0.0416323
LNC_023180	XLOC_066124	0.176846	0.589366	-1.73667	0.0227501
LNC_023187	XLOC_066137	0	0.481167	#NAME?	0.0416323
LNC_023197	XLOC_066171	0.101005	0.321232	-1.66919	0.0361446
LNC_023244	XLOC_066265	0.344423	0	Inf	0.0416323
LNC_023254	XLOC_066285	0.813707	0.148998	2.44922	0.0126737
LNC_023313	XLOC_066445	0	0.461995	#NAME?	0.0227501
LNC_023326	XLOC_066495	0.402036	0.294359	0.449748	0.0416323
LNC_023379	XLOC_066612	0.392056	0	Inf	0.0416323
LNC_023382	XLOC_066628	0	0.448484	#NAME?	0.0416323
LNC_023440	XLOC_066794	0	0.467906	#NAME?	0.0416323
LNC_023444	XLOC_066803	0	0.514494	#NAME?	0.0416323
LNC_023479	XLOC_066915	0.054762	0.477302	-3.12366	0.0346884
LNC_023493	XLOC_066955	0.487716	0	Inf	0.0227501
LNC_023495	XLOC_066963	0.07583	0.570602	-2.91164	0.0416323
LNC_023496	XLOC_066967	0	0.435341	#NAME?	0.0416323
LNC_023499	XLOC_066975	0.392271	0.812006	-1.04964	0.00113558
LNC_023504	XLOC_066985	0.528994	0	Inf	0.0416323
LNC_023510	XLOC_066998	0.383888	0	Inf	0.0416323
LNC_023531	XLOC_067060	0.277856	0	Inf	0.00572469
LNC_023574	XLOC_067170	0.019892	0.450182	-4.50025	0.0227501
LNC_023621	XLOC_067281	0.464537	0	Inf	0.0416323
LNC_023664	XLOC_067359	0.072578	0.330823	-2.18846	0.0364674
LNC_023671	XLOC_067381	0.194844	0.677821	-1.79858	0.0117749
LNC_023683	XLOC_067414	0	0.466071	#NAME?	0.0416323
LNC_023688	XLOC_067421	0.175125	0.6265	-1.83893	0.0246464
LNC_023703	XLOC_067456	1.96033	1.91343	0.0349369	0.0299282
LNC_023710	XLOC_067479	0	0.430131	#NAME?	0.0416323
LNC_023711	XLOC_067482	0	0.404245	#NAME?	0.0416323
LNC_023732	XLOC_067546	1.03855	2.44053	-1.23262	0.0384811
LNC_023743	XLOC_067571	0.352879	0.829984	-1.23391	0.0425505
LNC_023749	XLOC_067600	0.12943	0.573526	-2.14769	0.00544543
LNC_023786	XLOC_067692	0.461325	0.253339	0.864714	0.0416323
LNC_023817	XLOC_067777	0.203834	0.609103	-1.57929	0.0294919
LNC_023820	XLOC_067781	0.570439	0	Inf	0.0416323
LNC_023837	XLOC_067835	0.086913	0.500804	-2.5266	0.0178349
LNC_023896	XLOC_068054	0	0.391351	#NAME?	0.0416323
LNC_023931	XLOC_068123	0.598716	0.074674	3.00319	0.0126737
LNC_023940	XLOC_068145	0.364884	0	Inf	0.0416323
LNC_023966	XLOC_068251	0.345499	0.0619	2.48067	0.0416323
LNC_023995	XLOC_068337	0	0.582589	#NAME?	0.0227501
LNC_024010	XLOC_068394	0	0.400162	#NAME?	0.0416323
LNC_024022	XLOC_068427	0	0.310753	#NAME?	0.0416323
LNC_024039	XLOC_068485	1.04374	0.717226	0.541263	0.00380796
LNC_024043	XLOC_068498	0.184266	0.850639	-2.20676	0.0411544
LNC_024091	XLOC_068671	0.405684	0.114567	1.82416	0.0340283
LNC_024145	XLOC_068884	0.503116	0.142645	1.81846	0.0227501
LNC_024173	XLOC_068991	0.034878	0.466071	-3.74016	0.0416323
LNC_024197	XLOC_069060	0	0.43249	#NAME?	0.0227501
LNC_024205	XLOC_069091	0.417253	0	Inf	0.0227501
LNC_024235	XLOC_069271	0	0.493438	#NAME?	0.0416323
LNC_024247	XLOC_069400	0.415937	0	Inf	0.0126737
LNC_024327	XLOC_069704	0.442239	0.134695	1.71513	0.0416323
LNC_024343	XLOC_069786	0.077644	0.607208	-2.96724	0.0245698
LNC_024352	XLOC_069827	0	0.375046	#NAME?	0.0416323
LNC_024359	XLOC_069885	2.90567	0.039695	6.19377	0.00042906
LNC_024361	XLOC_069887	0	0.537877	#NAME?	0.0416323
LNC_024385	XLOC_070046	0	0.469756	#NAME?	0.0416323
LNC_024391	XLOC_070089	0.371006	0	Inf	0.0416323
LNC_024405	XLOC_070136	0	0.494368	#NAME?	0.0416323
LNC_024462	XLOC_070453	0.50027	0	Inf	0.0416323
LNC_024483	XLOC_070509	0.323274	0	Inf	0.0416323
LNC_024495	XLOC_070546	0.344935	0	Inf	0.0194881
LNC_024548	XLOC_070766	0.701967	0.041922	4.06562	0.00715294
LNC_024565	XLOC_070809	0	0.409468	#NAME?	0.0227501
LNC_024573	XLOC_070836	0.42523	0.204369	1.05707	0.0416323
LNC_024574	XLOC_070839	0.10035	1.42405	-3.82689	0.00114234
LNC_024612	XLOC_070943	0.03247	0.695753	-4.4214	0.035096
LNC_024615	XLOC_070953	0.115881	0.481167	-2.05389	0.0416323
LNC_024708	XLOC_071249	0.371006	0	Inf	0.0416323
LNC_024713	XLOC_071270	0.872738	0	Inf	0.0126737
LNC_024721	XLOC_071291	0.069273	0.59573	-3.10429	0.0227501
LNC_024746	XLOC_071397	41.8212	2.67229	3.96809	4.2033e-13
LNC_024750	XLOC_071416	0.240567	0.047689	2.33471	0.0228175
LNC_024786	XLOC_071492	0.07561	0.379474	-2.32735	0.0416323
LNC_024804	XLOC_071543	0.333105	1.06085	-1.67116	0.0404162
LNC_024812	XLOC_071565	0	0.529981	#NAME?	0.0227501
LNC_024895	XLOC_071834	0.468474	0.027418	4.09477	0.0416323
LNC_024922	XLOC_071915	0.233691	1.31717	-2.49477	0.0121355
LNC_024936	XLOC_071948	3.85466	1.54807	1.31613	0.0459285
LNC_024937	XLOC_071949	1.15507	0.964259	0.260483	0.0343066
LNC_024938	XLOC_071949	13.363	5.36713	1.31602	0.0212911
LNC_024947	XLOC_071966	0.160726	0.860384	-2.42038	0.0227501
LNC_024998	XLOC_072121	0.402036	0	Inf	0.0416323
LNC_025024	XLOC_072228	0.039424	0.478259	-3.60065	0.0227501
LNC_025025	XLOC_072229	0.533288	0.246241	1.11484	0.0126737
LNC_025026	XLOC_072235	0	0.381608	#NAME?	0.0416323
LNC_025057	XLOC_072315	0	0.408413	#NAME?	0.0416323
LNC_025213	XLOC_072729	0.368533	0	Inf	0.0416323
LNC_025321	XLOC_073019	0.169852	0.456185	-1.42534	0.0336616
LNC_025353	XLOC_073078	0.468474	0	Inf	0.0416323
LNC_025372	XLOC_073120	0.138937	0.515528	-1.89162	0.0416323
LNC_025397	XLOC_073156	0.492997	0.166496	1.56609	0.00953626
LNC_025470	XLOC_073294	0.538004	0	Inf	0.0227501
LNC_025531	XLOC_073400	0.219051	0.483335	-1.14176	0.0113559
LNC_025566	XLOC_073456	0.669151	0.15943	2.06941	0.0416323
LNC_025621	XLOC_073551	0	0.404245	#NAME?	0.0416323
LNC_025729	XLOC_073723	0	0.56393	#NAME?	0.0227501
LNC_025808	XLOC_073876	0.632976	0	Inf	0.0227501
LNC_025831	XLOC_073926	0.257287	0.510078	-0.987339	0.0416323
LNC_025894	XLOC_074063	0	0.454052	#NAME?	0.0227501
LNC_025939	XLOC_074191	0	0.448725	#NAME?	0.037824
LNC_025978	XLOC_074293	0.291781	0.860932	-1.56101	0.0398483
LNC_025985	XLOC_074309	0.34229	0.02768	3.6283	0.0416323
LNC_026029	XLOC_074404	0	0.52704	#NAME?	0.0416323
LNC_026038	XLOC_074429	0.369765	0	Inf	0.0416323
LNC_026040	XLOC_074431	0.478614	0	Inf	0.0416323
LNC_026060	XLOC_074475	0	0.450182	#NAME?	0.0416323
LNC_026138	XLOC_074693	0.165283	0.306657	-0.891688	0.0479014
LNC_026150	XLOC_074726	0.593385	0	Inf	0.0227501
LNC_026177	XLOC_074788	0.440477	0	Inf	0.0416323
LNC_026228	XLOC_074919	0.475823	0.041629	3.51476	0.0200724
LNC_026231	XLOC_074937	3.98496	0	Inf	0.000336929
LNC_026242	XLOC_074969	0.125179	0.674316	-2.42943	0.0366781
LNC_026306	XLOC_075128	0.404577	0.237661	0.767509	0.0116561
LNC_026349	XLOC_075230	0	0.388393	#NAME?	0.0416323
LNC_026356	XLOC_075243	4.17473	1.96933	1.08398	0.0283251
LNC_026360	XLOC_075266	0.283487	0.010591	4.74237	0.0416323
LNC_026373	XLOC_075296	0	0.403478	#NAME?	0.0227501
LNC_026506	XLOC_075645	0.504839	0.077333	2.70667	0.0227501
LNC_026516	XLOC_075668	0	0.535352	#NAME?	0.0416323
LNC_026565	XLOC_075791	0.366092	0	Inf	0.0416323
LNC_026595	XLOC_075859	0.078606	0.588739	-2.90492	0.0126737
LNC_026650	XLOC_075986	0.37993	0	Inf	0.0355941
LNC_026677	XLOC_076075	0.987141	0	Inf	0.00715294
LNC_026685	XLOC_076092	0	0.649444	#NAME?	0.0126737
LNC_026688	XLOC_076098	0.414082	0	Inf	0.0416323
LNC_026751	XLOC_076292	0.404981	0.107384	1.91508	0.0416323
LNC_026775	XLOC_076357	0	0.490601	#NAME?	0.0227501
LNC_026826	XLOC_076477	0	0.507898	#NAME?	0.0416323
LNC_026930	XLOC_076721	0.539316	0	Inf	0.0416323
LNC_027015	XLOC_076954	0.40167	0	Inf	0.0227501
LNC_027020	XLOC_076962	0.346267	0	Inf	0.0416323
LNC_027034	XLOC_076986	0	0.479867	#NAME?	0.0227501
LNC_027053	XLOC_077050	0.415638	0	Inf	0.0416323
LNC_027065	XLOC_077092	0.560796	0	Inf	0.0192985
LNC_027069	XLOC_077104	0.451264	0	Inf	0.0416323
LNC_027080	XLOC_077122	0	0.450182	#NAME?	0.0416323
LNC_027081	XLOC_077123	0	0.59573	#NAME?	0.0227501
LNC_027089	XLOC_077139	0	0.496407	#NAME?	0.0126737
LNC_027180	XLOC_077403	0.053879	0.521264	-3.27422	0.0416323
LNC_027186	XLOC_077448	0	0.467906	#NAME?	0.0416323
LNC_027188	XLOC_077451	0	0.398819	#NAME?	0.0416323
LNC_027268	XLOC_077741	0.190671	0.613607	-1.68623	0.0412022
LNC_027322	XLOC_077898	0.390313	0	Inf	0.0416323
LNC_027325	XLOC_077907	0.220769	0.893436	-2.01683	0.011529
LNC_027334	XLOC_077928	0.604152	0	Inf	0.0227501
LNC_027365	XLOC_078038	0.376054	0	Inf	0.0416323
LNC_027394	XLOC_078124	0.22349	0.466435	-1.06147	0.0289242
LNC_027419	XLOC_078222	0.682468	0	Inf	0.0227501
LNC_027427	XLOC_078240	0.521508	0.204309	1.35194	0.0416323
LNC_027449	XLOC_078334	0.105735	0.661003	-2.6442	0.00715294
LNC_027487	XLOC_078469	0.494001	0	Inf	0.00468738
LNC_027494	XLOC_078521	2.64016	0	Inf	0.0310674
LNC_027551	XLOC_078820	0	0.579747	#NAME?	0.0416323
LNC_027567	XLOC_078927	0	0.544721	#NAME?	0.0126737
LNC_027572	XLOC_078963	0	0.518988	#NAME?	0.0416323
LNC_027590	XLOC_079041	0.367304	0	Inf	0.0416323
LNC_027601	XLOC_079082	0	0.616402	#NAME?	0.0227501
LNC_027602	XLOC_079084	0	0.383381	#NAME?	0.0416323
LNC_027604	XLOC_079092	0.094657	0.406562	-2.10269	0.0416323
LNC_027606	XLOC_079098	0.046193	0.491108	-3.41029	0.0416323
LNC_027612	XLOC_079131	0.42523	0.098532	2.10958	0.0416323
LNC_027623	XLOC_079174	1.06032	0.06987	3.92368	0.0114403
LNC_027632	XLOC_079215	0.436995	0	Inf	0.0416323
LNC_027638	XLOC_079242	0.474505	0.30378	0.643396	0.0416323
LNC_027641	XLOC_079256	0.433854	0	Inf	0.0416323
LNC_027660	XLOC_079329	0	0.338599	#NAME?	0.0416323
LNC_027700	XLOC_079545	0.351119	1.21071	-1.78582	0.000510507
LNC_027710	XLOC_079614	0.511851	0	Inf	0.0227501
LNC_027730	XLOC_079677	0.143602	0.493829	-1.78194	0.0227501
LNC_027759	XLOC_079777	0	0.39419	#NAME?	0.0227501
LNC_027797	XLOC_079956	1.01531	3.43339	-1.75772	0.00125958
LNC_027809	XLOC_079989	0.04279	0.414394	-3.27566	0.0193153
LNC_027834	XLOC_080056	0.593265	0	Inf	0.036507
LNC_027864	XLOC_080150	0.413521	0.112007	1.88437	0.0357408
LNC_027905	XLOC_080302	0.509718	0.068778	2.88968	0.0227501
LNC_027912	XLOC_080320	0	0.531316	#NAME?	0.0227501
LNC_027913	XLOC_080325	0.51543	0.103427	2.31716	0.0227501
LNC_027965	XLOC_080526	0.392056	0.137673	1.50981	0.0416323
LNC_027975	XLOC_080550	0.430194	0	Inf	0.0416323
LNC_027986	XLOC_080582	0.09194	0.560605	-2.60822	0.0227501
LNC_027990	XLOC_080592	0.272354	0.47173	-0.792478	0.0344533
LNC_028079	XLOC_080827	0.197606	0.503154	-1.34837	0.0416323
LNC_028098	XLOC_080874	0.097614	0.463299	-2.24678	0.0416323
LNC_028105	XLOC_080887	0.430194	0	Inf	0.0416323
LNC_028113	XLOC_080915	1.10281	0.112386	3.29465	0.00371727
LNC_028132	XLOC_080976	0.352059	0	Inf	0.0416323
LNC_028147	XLOC_081012	0	0.518223	#NAME?	0.0227501
LNC_028162	XLOC_081056	0.204708	0.921711	-2.17075	0.00407549
LNC_028171	XLOC_081075	0.371006	0	Inf	0.0416323
LNC_028181	XLOC_081102	0	0.560605	#NAME?	0.0416323
LNC_028214	XLOC_081193	0.580718	0	Inf	0.0227501
LNC_028237	XLOC_081277	0	0.453619	#NAME?	0.0416323
LNC_028282	XLOC_081390	0	0.411239	#NAME?	0.0416323
LNC_028322	XLOC_081472	0.404981	0	Inf	0.0416323
LNC_028371	XLOC_081580	0.368533	0.255303	0.529583	0.0416323
LNC_028387	XLOC_081618	0.253219	0.607143	-1.26165	0.0227501
LNC_028550	XLOC_081989	0.067693	0.675472	-3.31882	0.0113005
LNC_028563	XLOC_082007	0.056586	0.739812	-3.70864	0.0363619
LNC_028641	XLOC_082160	0.190807	0.977882	-2.35755	0.00442328
LNC_028642	XLOC_082161	0	0.777883	#NAME?	0.00568646
LNC_028656	XLOC_082187	0.22634	0.148594	0.607116	0.00168155
LNC_028657	XLOC_082187	0.25429	0.517692	-1.02562	0.00154974
LNC_028837	XLOC_082544	0.504839	0	Inf	0.0416323
LNC_028906	XLOC_082673	0.544565	1.66874	-1.61558	0.0204605
LNC_028907	XLOC_082675	120.96	0.328259	8.52549	5.77107e-08
LNC_028911	XLOC_082686	0.009072	0.365687	-5.33304	0.0416323
LNC_028926	XLOC_082726	0.346165	0.057249	2.59614	0.0416323
LNC_028927	XLOC_082727	0.366092	0	Inf	0.0416323
LNC_028936	XLOC_082741	0	0.491108	#NAME?	0.0416323
LNC_028968	XLOC_082800	0.349873	0.057251	2.61146	0.0416323
LNC_028978	XLOC_082829	0	0.525877	#NAME?	0.0416323
LNC_029006	XLOC_082883	0.431874	0	Inf	0.0416323
LNC_029007	XLOC_082884	0	0.417085	#NAME?	0.0416323
LNC_029013	XLOC_082896	0	0.476167	#NAME?	0.038596
LNC_029021	XLOC_082917	0.487048	0	Inf	0.0416323
LNC_029041	XLOC_082963	0.433568	0.017089	4.66512	0.0227501
LNC_029054	XLOC_082988	0	0.475393	#NAME?	0.0416323
LNC_029149	XLOC_083188	0	0.418479	#NAME?	0.0416323
LNC_029153	XLOC_083197	0.194503	0.489087	-1.3303	0.0362623
LNC_029242	XLOC_083393	0.065165	0.708782	-3.44317	0.0241615
LNC_029288	XLOC_083502	0	0.580151	#NAME?	0.0416323
LNC_029314	XLOC_083561	0.028121	0.476772	-4.08358	0.0416323
LNC_029357	XLOC_083663	0.896492	0.072338	3.63147	0.00715294
LNC_029425	XLOC_083845	0.396272	0.070996	2.48068	0.0416323
LNC_029470	XLOC_083975	0	0.488226	#NAME?	0.0416323
LNC_029471	XLOC_083977	0.089414	0.516957	-2.53147	0.0227501
LNC_029572	XLOC_084230	0	0.382955	#NAME?	0.0416323
LNC_029583	XLOC_084260	0.747747	0	Inf	0.00407549
LNC_029655	XLOC_084466	0	0.626341	#NAME?	0.0227501
LNC_029711	XLOC_084633	0.607734	0.022845	4.73349	0.0191673
LNC_029732	XLOC_084687	0.117726	0.443988	-1.91509	0.0416323
LNC_029828	XLOC_084925	0.511851	0.072996	2.80983	0.0126737
LNC_029829	XLOC_084939	0	0.514494	#NAME?	0.0416323
LNC_029884	XLOC_085057	0	0.494812	#NAME?	0.0360749
LNC_029888	XLOC_085063	0	0.778878	#NAME?	0.0126737
LNC_029921	XLOC_085171	0	0.447847	#NAME?	0.0198897
LNC_029958	XLOC_085259	0.498519	0.148432	1.74785	0.0416323
LNC_029964	XLOC_085287	0	0.572959	#NAME?	0.0416323
LNC_029997	XLOC_085372	0.458228	0.943239	-1.04156	0.00715294
LNC_030005	XLOC_085394	0.40661	0	Inf	0.0416323
LNC_030022	XLOC_085427	0.295875	0	Inf	0.0416323
LNC_030033	XLOC_085466	0	0.460652	#NAME?	0.0227501
LNC_030049	XLOC_085495	0.46373	0.052784	3.13511	0.0126737
LNC_030082	XLOC_085578	0	0.56004	#NAME?	0.0227501
LNC_030099	XLOC_085611	0	0.366815	#NAME?	0.0416323
LNC_030116	XLOC_085659	0.70553	0.225655	1.64459	0.0126737
LNC_030195	XLOC_085912	0.40647	0	Inf	0.0416323
LNC_030231	XLOC_086001	0.402036	0.033614	3.58019	0.0416323
LNC_030232	XLOC_086002	0	0.519555	#NAME?	0.0227501
LNC_030246	XLOC_086071	0.103006	0.369094	-1.84126	0.0416323
LNC_030265	XLOC_086137	0.126055	0.591026	-2.22917	0.0227501
LNC_030289	XLOC_086212	0.433568	0	Inf	0.0416323
LNC_030318	XLOC_086350	0.115474	0.462187	-2.00091	0.0387919
LNC_030363	XLOC_086663	2.31182	0	Inf	0.000103466
LNC_030381	XLOC_086814	0.252864	0.452931	-0.84093	0.0350094
LNC_030386	XLOC_086865	0.421926	0.064301	2.71408	0.0416323
LNC_030410	XLOC_086942	0.363403	0	Inf	0.0227501
LNC_030425	XLOC_087069	0.415638	0.074466	2.48067	0.0416323
LNC_030428	XLOC_087081	1.26083	0.623477	1.01597	0.0312037
LNC_030435	XLOC_087099	0	0.431783	#NAME?	0.0227501
LNC_030510	XLOC_087423	0	0.424458	#NAME?	0.0416323
LNC_030530	XLOC_087538	0.169915	0.555365	-1.70862	0.0416323
LNC_030544	XLOC_087628	0.396272	0	Inf	0.0416323
LNC_030549	XLOC_087649	0	0.430609	#NAME?	0.0416323
LNC_030584	XLOC_087846	0.065291	0.606198	-3.21483	0.0227501
LNC_030596	XLOC_087899	0.296805	0	Inf	0.0126706
LNC_030601	XLOC_087938	0.200973	0	Inf	0.0116191
LNC_030608	XLOC_087988	0.134012	1.2245	-3.19175	0.038001
LNC_030682	XLOC_088326	0.166325	0.608535	-1.87134	0.0349864
LNC_030727	XLOC_088502	0.378396	0	Inf	0.0361509
LNC_030731	XLOC_088514	0.012516	0.447487	-5.16	0.0416323
LNC_030755	XLOC_088587	0.50027	0	Inf	0.0416323
LNC_030842	XLOC_088970	0.072808	0.517181	-2.8285	0.0126737
LNC_030852	XLOC_089015	0.047473	0.403217	-3.08638	0.036598
LNC_030881	XLOC_089115	0.075371	0.715509	-3.24689	0.0227501
LNC_030939	XLOC_089317	0.018672	0.633857	-5.08521	0.0227501
LNC_030941	XLOC_089322	0	0.349553	#NAME?	0.0416323
LNC_030943	XLOC_089327	0.44301	0.059355	2.8999	0.0416323
LNC_031002	XLOC_089474	0	0.714049	#NAME?	0.0126737
LNC_031011	XLOC_089505	0	0.309013	#NAME?	0.0190498
LNC_031024	XLOC_089530	0.234618	0.525577	-1.16359	0.0299202
LNC_031126	XLOC_089817	0.03204	0.446747	-3.80151	0.0227501
LNC_031158	XLOC_089903	0.051114	0.352956	-2.7877	0.0115142
LNC_031189	XLOC_089984	1.2275	1.07014	0.197919	0.0416323
LNC_031198	XLOC_090008	1.33518	0	Inf	0.00570602
LNC_031295	XLOC_090234	0	0.536659	#NAME?	0.00612162
LNC_031331	XLOC_090306	0.278776	0.490601	-0.815444	0.0362228
LNC_031381	XLOC_090422	0.070021	0.396161	-2.50023	0.0416323
LNC_031402	XLOC_090456	0.435517	1.2074	-1.47111	0.00693925
LNC_031450	XLOC_090583	0.573353	0.016251	5.14082	0.00567876
LNC_031455	XLOC_090591	0.415638	0	Inf	0.0104169
LNC_031469	XLOC_090629	0.432358	0.303246	0.511738	0.00407549
LNC_031522	XLOC_090743	0	0.859943	#NAME?	0.0227501
LNC_031866	XLOC_091362	0.14291	0.473499	-1.72825	0.0416323
LNC_031923	XLOC_091488	0	0.783709	#NAME?	0.0227501
LNC_031953	XLOC_091562	0	0.525877	#NAME?	0.0416323
LNC_032015	XLOC_091743	0.061354	0.423568	-2.78736	0.0295993
LNC_032032	XLOC_091785	0.047737	0.410529	-3.1043	0.0227501
LNC_032061	XLOC_091856	0	0.545973	#NAME?	0.0227501
LNC_032099	XLOC_091969	0.679949	0	Inf	0.0126737
LNC_032104	XLOC_091976	0.386911	0	Inf	0.0351747
LNC_032128	XLOC_092043	0.17459	0.407014	-1.22111	0.0416323
LNC_032136	XLOC_092066	0.315926	0.080824	1.96673	0.0416323
LNC_032177	XLOC_092160	0	0.425979	#NAME?	0.0416323
LNC_032183	XLOC_092167	38.5388	124.901	-1.6964	0.000201058
LNC_032197	XLOC_092194	5.67392	11.7046	-1.04466	0.0321464
LNC_032258	XLOC_092328	0.398246	0.142541	1.48228	0.0416323
LNC_032279	XLOC_092376	0.259545	0	Inf	0.0416323
LNC_032341	XLOC_092521	0.881017	0	Inf	0.0115027
LNC_032461	XLOC_092819	0.435275	0	Inf	0.0416323
LNC_032497	XLOC_092917	0.05768	0.425979	-2.88464	0.0416323
LNC_032503	XLOC_092925	0.341234	0.105561	1.69268	0.0416323
LNC_032522	XLOC_092964	0.462317	0	Inf	0.0416323
LNC_032548	XLOC_093061	0.383888	0	Inf	0.0416323
LNC_032558	XLOC_093084	0	0.407663	#NAME?	0.0416323
LNC_032572	XLOC_093128	0.116164	0.610398	-2.39359	0.0294954
LNC_032632	XLOC_093282	0.113641	0.493803	-2.11945	0.0416323
LNC_032667	XLOC_093355	0.567636	0	Inf	0.00715294
LNC_032721	XLOC_093483	0.452187	0.199701	1.17908	0.0227501
LNC_032740	XLOC_093518	0	0.388393	#NAME?	0.0416323
LNC_032757	XLOC_093560	0.462593	0	Inf	0.0416323
LNC_032793	XLOC_093639	0	0.467446	#NAME?	0.0227501
LNC_032803	XLOC_093663	0.449055	0	Inf	0.0227501
LNC_032821	XLOC_093752	0.339661	0.140036	1.2783	0.0227501
LNC_032822	XLOC_093753	0	0.379707	#NAME?	0.0416323
LNC_032870	XLOC_093894	0.113017	0.463068	-2.03468	0.0416323
LNC_032878	XLOC_093929	0.640409	0	Inf	0.00558029
LNC_033001	XLOC_094222	0.156046	0.602525	-1.94905	0.0338563
LNC_033013	XLOC_094259	0.059827	0.385871	-2.68925	0.0416323
LNC_033035	XLOC_094321	0.438729	0.154062	1.50982	0.0416323
LNC_033073	XLOC_094415	0.306962	0	Inf	0.0394683
LNC_033090	XLOC_094468	0.013599	0.584252	-5.42502	0.0416323
LNC_033121	XLOC_094558	0.520894	0	Inf	0.0363216
LNC_033124	XLOC_094576	0.098003	0.545041	-2.47547	0.0363974
LNC_033125	XLOC_094577	0.217459	0.839007	-1.94794	0.0198257
LNC_033220	XLOC_094820	0.454979	0.041865	3.44198	0.0227501
LNC_033266	XLOC_094967	0.380393	0	Inf	0.0416323
LNC_033284	XLOC_095059	0.494077	0	Inf	0.035562
LNC_033344	XLOC_095566	0.089876	0.506713	-2.49516	0.00407549
LNC_033375	XLOC_095692	0.328071	0.121474	1.43336	0.0416323
LNC_033377	XLOC_095698	2.1823	0	Inf	0.000297269
LNC_033378	XLOC_095698	0.003482	1.9432	-9.1243	0.00196398
LNC_033386	XLOC_095720	0.387929	0.060698	2.67607	0.0416323
LNC_033390	XLOC_095730	0.606995	0.096097	2.65912	0.00518469
LNC_033399	XLOC_095757	4.68907	3.70951	0.338074	0.0392557
LNC_033405	XLOC_095766	0	0.414105	#NAME?	0.0416323
LNC_033433	XLOC_095885	0.230271	0.637278	-1.46859	0.0227501
LNC_033436	XLOC_095891	0.216364	0.511175	-1.24036	0.0227501
LNC_033442	XLOC_095943	0.37901	0.058065	2.7065	0.0126737
LNC_033484	XLOC_096086	0.564893	0	Inf	0.0227501
LNC_033497	XLOC_096136	0	0.433752	#NAME?	0.0416323
LNC_033516	XLOC_096171	0.426872	0.152448	1.48549	0.0416323
LNC_033546	XLOC_096368	0.837325	0.477698	0.809689	0.00715294
LNC_033549	XLOC_096438	0	0.875081	#NAME?	0.0115821
LNC_033578	XLOC_096588	0	0.399223	#NAME?	0.0416323
LNC_033587	XLOC_096624	0.369765	0	Inf	0.0494715
LNC_033588	XLOC_096628	0	0.63564	#NAME?	0.0126737
LNC_033598	XLOC_096675	0	0.3714	#NAME?	0.0416323
LNC_033621	XLOC_096749	0	0.525877	#NAME?	0.0416323
LNC_033628	XLOC_096764	0.318387	0	Inf	0.0227501
LNC_033651	XLOC_096825	0.450429	0.285031	0.660181	0.0416323
LNC_033666	XLOC_096897	0	0.441815	#NAME?	0.0416323
LNC_033757	XLOC_097183	0	0.378758	#NAME?	0.0335909
LNC_033759	XLOC_097189	0	0.393907	#NAME?	0.0416323
LNC_033760	XLOC_097191	0.528152	0.048153	3.45526	0.0126737
LNC_033809	XLOC_097342	0.35896	0	Inf	0.0416323
LNC_033810	XLOC_097349	1.30627	0	Inf	0.00132701
LNC_033826	XLOC_097417	0.436995	0.240097	0.863999	0.0416323
LNC_033841	XLOC_097449	0.213738	0.532951	-1.31816	0.0416323
LNC_033920	XLOC_097628	1.41491	0.070996	4.31683	0.00510246
LNC_033971	XLOC_097746	0.394856	0	Inf	0.0416323
LNC_034005	XLOC_097818	0.487048	0.131472	1.88931	0.0416323
LNC_034008	XLOC_097821	1.58681	0.02598	5.93258	0.023029
LNC_034035	XLOC_097903	0.32398	0	Inf	0.0201214
LNC_034055	XLOC_097955	0.092987	0.409835	-2.13994	0.0416323
LNC_034140	XLOC_098143	0	0.394844	#NAME?	0.0416323
LNC_034241	XLOC_098373	0.576073	0.066992	3.10419	0.0201727
LNC_034259	XLOC_098408	0.169731	0.453619	-1.41823	0.0416323
LNC_034278	XLOC_098463	8.25144	0.299963	4.78179	0.00459915
LNC_034295	XLOC_098493	0	0.39528	#NAME?	0.0416323
LNC_034381	XLOC_098684	0	0.542686	#NAME?	0.0416323
LNC_034430	XLOC_098776	0.729753	0.057642	3.66222	0.0196578
LNC_034475	XLOC_098852	0	0.545175	#NAME?	0.0416323
LNC_034485	XLOC_098867	0.121841	0.485094	-1.99326	0.0416323
LNC_034534	XLOC_098968	0.457423	0	Inf	0.0416323
LNC_034648	XLOC_099181	0.165499	0.840372	-2.34421	0.011362
LNC_034671	XLOC_099223	0.151124	0.374344	-1.30863	0.0299237
LNC_034770	XLOC_099379	0.462593	0	Inf	0.0416323
LNC_034835	XLOC_099491	0	0.448484	#NAME?	0.0416323
LNC_034992	XLOC_099743	0.157294	0.775097	-2.30091	0.0312351
LNC_035107	XLOC_099945	0.346242	0.325331	0.0898724	0.00502762
LNC_035108	XLOC_099945	0.463632	0.777774	-0.746371	0.0143953
LNC_035111	XLOC_099947	0	0.316431	#NAME?	0.0106555
LNC_035112	XLOC_099948	0.545758	0	Inf	0.0114632
LNC_035114	XLOC_099952	0.40647	0	Inf	0.0416323
LNC_035189	XLOC_100060	0	0.523231	#NAME?	0.0416323
LNC_035304	XLOC_100267	0.152347	1.06217	-2.80158	0.0147688
LNC_035322	XLOC_100296	0.034074	0.394763	-3.53424	0.0474963
LNC_035333	XLOC_100318	0.129355	0.489485	-1.91993	0.0227501
LNC_035371	XLOC_100391	0.529501	0	Inf	0.0126737
LNC_035381	XLOC_100411	0	0.571385	#NAME?	0.0416323
LNC_035493	XLOC_100595	0.207454	0.68957	-1.73291	0.0197286
LNC_035520	XLOC_100640	0.363983	0.217481	0.742982	0.0227501
LNC_035533	XLOC_100676	0	0.688022	#NAME?	0.002937
LNC_035535	XLOC_100678	0.162854	0.506654	-1.63742	0.0273713
LNC_035545	XLOC_100697	0	0.366815	#NAME?	0.0416323
LNC_035725	XLOC_101096	0	0.368521	#NAME?	0.0227501
LNC_035727	XLOC_101103	0	0.457108	#NAME?	0.0416323
LNC_035829	XLOC_101370	0.051137	0.542686	-3.40768	0.0227501
LNC_035869	XLOC_101485	0	0.56855	#NAME?	0.0227501
LNC_035871	XLOC_101488	0.362491	0	Inf	0.0416323
LNC_035881	XLOC_101540	0.387929	0.081085	2.25829	0.0416323
LNC_035892	XLOC_101584	0	0.509531	#NAME?	0.0227501
LNC_035899	XLOC_101604	0.468474	0	Inf	0.0416323
LNC_035907	XLOC_101635	0.160247	0.716824	-2.16132	0.0045762
LNC_035976	XLOC_101868	0.440253	0	Inf	0.0320401
LNC_035980	XLOC_101888	0.457677	0.231572	0.982869	0.00715294
LNC_035983	XLOC_101894	0.478614	0	Inf	0.0416323
LNC_035987	XLOC_101910	0.762339	0.358242	1.0895	0.0460092
LNC_036000	XLOC_101952	0	0.440178	#NAME?	0.0416323
LNC_036005	XLOC_101976	0.526475	0	Inf	0.0416323
LNC_036017	XLOC_102026	0.069818	0.427511	-2.61429	0.0416323
LNC_036059	XLOC_102155	0	0.649101	#NAME?	0.0227501
LNC_036130	XLOC_102361	0.357799	0	Inf	0.0416323
LNC_036148	XLOC_102419	0.086616	0.402875	-2.21763	0.0416323
LNC_036167	XLOC_102478	0.974035	4.65307	-2.25614	0.00270217
LNC_036172	XLOC_102492	0.273978	0	Inf	0.00715294
LNC_036230	XLOC_102667	0.36013	0.209909	0.778754	0.0416323
LNC_036239	XLOC_102684	0.392056	0.099951	1.97177	0.0227501
LNC_036326	XLOC_102939	0	0.582589	#NAME?	0.0416323
LNC_036342	XLOC_103029	0.38256	0	Inf	0.0416323
LNC_036424	XLOC_103269	0.014495	0.467446	-5.01117	0.0362178
LNC_036445	XLOC_103353	0	0.600243	#NAME?	0.0416323
LNC_036446	XLOC_103354	4.29048	0.41756	3.36108	1.3897e-06
LNC_036451	XLOC_103374	0	0.40155	#NAME?	0.0416323
LNC_036470	XLOC_103450	0.499361	0.073927	2.75591	0.00715294
LNC_036477	XLOC_103490	0.397359	0	Inf	0.0416323
LNC_036503	XLOC_103591	0	0.356901	#NAME?	0.0416323
LNC_036522	XLOC_103638	0.723619	0.391562	0.88599	0.00715294
LNC_036566	XLOC_103736	5.5787	0.690109	3.01503	0.00220079
LNC_036632	XLOC_103898	0.395249	0.148846	1.40894	0.00570602
LNC_036642	XLOC_103929	0.42523	0	Inf	0.0416323
LNC_036672	XLOC_104036	0	0.597978	#NAME?	0.0227501
LNC_036678	XLOC_104045	0	0.545175	#NAME?	0.0416323
LNC_036689	XLOC_104084	0	1.34586	#NAME?	0.00756124
LNC_036739	XLOC_104274	0.339271	0	Inf	0.00666416
LNC_036761	XLOC_104352	0.641496	0	Inf	0.0126737
LNC_036775	XLOC_104398	0.342949	1.42588	-2.05579	0.0189851
LNC_036777	XLOC_104409	0.276631	0	Inf	0.0416323
LNC_036782	XLOC_104462	0.046613	0.401527	-3.10669	0.0110704
LNC_036827	XLOC_104638	0	0.374915	#NAME?	0.0416323
LNC_036829	XLOC_104643	0.320626	0.082492	1.95857	0.0227501
LNC_036830	XLOC_104646	0	0.397485	#NAME?	0.0416323
LNC_036870	XLOC_104807	0	0.425979	#NAME?	0.0363753
LNC_036928	XLOC_105177	0.441986	0.060808	2.86167	0.0416323
LNC_036940	XLOC_105254	0.048092	0.672068	-3.80474	0.0227501
LNC_036989	XLOC_105396	0.207631	0.466071	-1.16653	0.0416323
LNC_037008	XLOC_105481	0.444015	0	Inf	0.0416323
LNC_037028	XLOC_105558	0.333011	0	Inf	0.0416323
LNC_037040	XLOC_105589	0	0.378077	#NAME?	0.0416323
LNC_037124	XLOC_105860	0.468474	0	Inf	0.0416323
LNC_037140	XLOC_105914	0	0.540877	#NAME?	0.0227501
LNC_037153	XLOC_105961	0.283285	0.422947	-0.578223	0.0416323
LNC_037169	XLOC_106012	25.6238	1.15876	4.46683	1.32339e-13
LNC_037170	XLOC_106014	3.26324	0.04457	6.19409	0.000677578
LNC_037171	XLOC_106017	2.42369	0.014673	7.3679	0.000115725
LNC_037178	XLOC_106049	0.175492	0.394844	-1.16988	0.0416323
LNC_037179	XLOC_106050	0.528698	0.066619	2.98844	0.00407549
LNC_037221	XLOC_106150	0.465596	1.67444	-1.84653	0.00136931
LNC_037342	XLOC_106458	0	0.552139	#NAME?	0.0126737
LNC_037343	XLOC_106464	1.72296	0.05066	5.0879	0.00132701
LNC_037350	XLOC_106488	0.606446	0.089596	2.75887	0.0106174
LNC_037446	XLOC_106744	0	0.693689	#NAME?	0.0126737
LNC_037448	XLOC_106749	0.412915	0.176781	1.22388	0.0416323
LNC_037545	XLOC_106971	0.299091	0.657298	-1.13596	0.0064784
LNC_037593	XLOC_107068	2.60188	0.029244	6.47527	0.0102194
LNC_037610	XLOC_107097	0	0.738926	#NAME?	0.000614104
LNC_037611	XLOC_107097	0.550337	0.062164	3.14616	0.0103179
LNC_037705	XLOC_107290	0.348772	0.757265	-1.11851	0.0415083
LNC_037762	XLOC_107394	0.202332	0.548319	-1.43829	0.0227501
LNC_037779	XLOC_107424	0.121573	0.812357	-2.74029	0.0416323
LNC_037828	XLOC_107516	0.008229	0.568651	-6.11068	0.0416323
LNC_037839	XLOC_107540	0	0.527316	#NAME?	0.0227501
LNC_037845	XLOC_107550	0	0.415553	#NAME?	0.0416323
LNC_037915	XLOC_107704	0	0.332686	#NAME?	0.0357796
LNC_037938	XLOC_107739	0.076326	0.436942	-2.5172	0.0416323
LNC_037959	XLOC_107771	0.535505	0.142631	1.90861	0.0416323
LNC_037996	XLOC_107843	0.341234	0.066434	2.36077	0.0416323
LNC_038027	XLOC_107897	0.00213	0.429276	-7.65491	0.0227501
LNC_038076	XLOC_107962	0	0.481167	#NAME?	0.0416323
LNC_038078	XLOC_107966	0.436995	0.071507	2.61146	0.0416323
LNC_038117	XLOC_108037	0	0.488923	#NAME?	0.0202175
LNC_038150	XLOC_108086	0.451264	0.277043	0.703862	0.0416323
LNC_038194	XLOC_108165	0	0.436266	#NAME?	0.0416323
LNC_038223	XLOC_108206	0	0.671458	#NAME?	0.0126737
LNC_038254	XLOC_108259	0	0.560605	#NAME?	0.0416323
LNC_038333	XLOC_108388	0	0.519555	#NAME?	0.0227501
LNC_038562	XLOC_108780	0.335582	0	Inf	0.00407549
LNC_038565	XLOC_108788	0	0.509765	#NAME?	0.0416323
LNC_038573	XLOC_108803	0.485867	0.064459	2.91411	0.0126737
LNC_038592	XLOC_108836	0.19958	0.487819	-1.28938	0.0227501
LNC_038792	XLOC_109210	0.480276	0.15751	1.60842	0.0416323
LNC_038859	XLOC_109339	0.812024	1.47909	-0.865112	0.0166806
LNC_038894	XLOC_109420	0.563389	0.151786	1.89209	0.0227501
LNC_038908	XLOC_109451	0.582618	0.082191	2.8255	0.0227501
LNC_038924	XLOC_109483	1.49887	4.85949	-1.69692	0.0035165
LNC_038934	XLOC_109502	0.562645	0.28578	0.97732	0.0227501
LNC_038953	XLOC_109553	0.466497	0	Inf	0.0351932
LNC_038989	XLOC_109641	0	0.487083	#NAME?	0.0416323
LNC_038992	XLOC_109650	0.59924	0.004831	6.95467	0.0227501
LNC_038998	XLOC_109666	0	0.395032	#NAME?	0.0385723
LNC_039007	XLOC_109690	0.43651	0	Inf	0.0416323
LNC_039017	XLOC_109714	0.068376	0.560605	-3.03542	0.0416323
LNC_039151	XLOC_110060	0.127194	0.564777	-2.15065	0.00601204
LNC_039182	XLOC_110125	1.11865	0.132276	3.08013	0.01162
LNC_039203	XLOC_110196	0.63529	0	Inf	0.0204291
LNC_039206	XLOC_110211	0.166352	0.412667	-1.31074	0.0416323
LNC_039215	XLOC_110229	0.424142	0	Inf	0.0227501
LNC_039225	XLOC_110257	0.244995	0.864867	-1.81973	0.0290984
LNC_039245	XLOC_110323	0.467512	0.125325	1.89933	0.0416323
LNC_039261	XLOC_110413	0	0.370891	#NAME?	0.0416323
LNC_039308	XLOC_110531	0.135988	0.758085	-2.47888	0.0227501
LNC_039320	XLOC_110584	0.323255	0.099738	1.69646	0.0416323
LNC_039333	XLOC_110639	0.057423	0.367907	-2.67964	0.0416323
LNC_039334	XLOC_110640	0.098275	0.555585	-2.49911	0.0227501
LNC_039358	XLOC_110693	0.378259	0.175813	1.10533	0.0416323
LNC_039369	XLOC_110712	0.368533	0	Inf	0.0416323
LNC_039372	XLOC_110726	0	0.521264	#NAME?	0.0227501
LNC_039386	XLOC_110764	0.066283	0.356259	-2.42622	0.0416323
LNC_039388	XLOC_110768	0.34229	0.226903	0.593143	0.0416323
LNC_039394	XLOC_110784	0.127231	0.335748	-1.39993	0.0177286
LNC_039403	XLOC_110806	0	0.509511	#NAME?	0.0416323
LNC_039459	XLOC_110936	0	0.398151	#NAME?	0.0227501
LNC_039476	XLOC_110983	0.179204	0.383819	-1.09882	0.0409047
LNC_039488	XLOC_111003	0.361306	0	Inf	0.0416323
LNC_039502	XLOC_111041	1.6639	5.75237	-1.78959	0.00434906
LNC_039516	XLOC_111084	0.52398	0	Inf	0.0416323
LNC_039649	XLOC_111419	1.03005	0.221285	2.21873	0.0142985
LNC_039708	XLOC_111580	0.256486	0.14789	0.794356	0.0227501
LNC_039716	XLOC_111611	0	0.475711	#NAME?	0.0416323
LNC_039734	XLOC_111663	0.037016	0.343064	-3.21226	0.0227501
LNC_039758	XLOC_111756	0	0.520123	#NAME?	0.00715294
LNC_039786	XLOC_111848	0.598741	0	Inf	0.0366846
LNC_039807	XLOC_111922	0.13731	0.7395	-2.42911	0.0312241
LNC_039808	XLOC_111923	0.503116	0.110527	2.18649	0.0227501
LNC_039821	XLOC_111966	0.511851	0	Inf	0.0416323
LNC_039823	XLOC_111968	0.634961	0.052021	3.6095	0.0227501
LNC_039862	XLOC_112125	0.526475	0	Inf	0.0416323
LNC_039868	XLOC_112163	0.422449	0	Inf	0.0355729
LNC_039870	XLOC_112168	0.523836	0.071395	2.87522	0.0416323
LNC_039896	XLOC_112269	0	0.47022	#NAME?	0.0227501
LNC_039901	XLOC_112284	0.10987	0.317713	-1.53193	0.0416323
LNC_039907	XLOC_112300	0	0.367951	#NAME?	0.0416323
LNC_039940	XLOC_112398	0.31409	0	Inf	0.0416323
LNC_039967	XLOC_112482	0	0.420979	#NAME?	0.0416323
LNC_039970	XLOC_112491	0.375709	0	Inf	0.0416323
LNC_039978	XLOC_112536	0.490831	0.088389	2.47329	0.0492348
LNC_039992	XLOC_112600	0.440477	0	Inf	0.0416323
LNC_040008	XLOC_112641	0	0.473499	#NAME?	0.0416323
LNC_040011	XLOC_112657	0.364884	0.017869	4.35191	0.0416323
LNC_040038	XLOC_112752	0.379614	0	Inf	0.0416323
LNC_040136	XLOC_113095	0.265016	0	Inf	0.0126737
LNC_040190	XLOC_113285	0.074018	0.247356	-1.74064	0.0416323
LNC_040211	XLOC_113372	0.189633	0.384622	-1.02023	0.0416323
LNC_040214	XLOC_113386	0.427574	0.013308	5.00581	0.0416323
LNC_040253	XLOC_113513	0.470197	0.085379	2.46131	0.0416323
LNC_040276	XLOC_113683	0	0.350776	#NAME?	0.0416323
LNC_040278	XLOC_113700	4.82864	0.339406	3.83053	0.000404358
LNC_040291	XLOC_113769	0.143212	0.869979	-2.60283	0.0407193
LNC_040301	XLOC_113815	0.357079	0.04017	3.15205	0.0227501
LNC_040314	XLOC_113883	0.497686	0	Inf	0.0126737
LNC_040323	XLOC_113935	0.374779	0.12892	1.53956	0.0416323
LNC_040358	XLOC_114116	0.464537	0	Inf	0.0416323
LNC_040362	XLOC_114128	0	0.372151	#NAME?	0.0416323
LNC_040411	XLOC_114273	1.11995	0	Inf	0.000624415
LNC_040434	XLOC_114357	0	0.594737	#NAME?	0.0227501
LNC_040470	XLOC_114491	0	0.700838	#NAME?	0.0353431
LNC_040521	XLOC_114642	0	0.654811	#NAME?	0.0227501
LNC_040526	XLOC_114657	0.227774	0.49465	-1.11881	0.0416323
LNC_040532	XLOC_114676	0.51906	0.030223	4.10218	0.0357244
LNC_040652	XLOC_114981	0.409481	0.051843	2.98158	0.0416323
LNC_040662	XLOC_115013	0.002165	2.48317	-10.1636	0.0143047
LNC_040663	XLOC_115013	0.33007	4.6547	-3.81785	1.37229e-05
LNC_040664	XLOC_115013	12.8455	0.749665	4.09887	7.16089e-06
LNC_040673	XLOC_115052	0.217852	2.13211	-3.29086	5.83766e-06
LNC_040745	XLOC_115216	0	0.367951	#NAME?	0.0416323
LNC_040747	XLOC_115220	0.49357	0	Inf	0.0416323
LNC_040773	XLOC_115297	0.119671	0.584739	-2.28872	0.0366274
LNC_040806	XLOC_115385	0.133285	0.392662	-1.55877	0.0416323
LNC_040807	XLOC_115395	0	0.407014	#NAME?	0.0416323
LNC_040830	XLOC_115446	0.589114	0.046026	3.67803	0.0227501
LNC_040873	XLOC_115558	0	0.509107	#NAME?	0.0227501
LNC_040904	XLOC_115634	0.01448	0.602525	-5.37889	0.0227501
LNC_040937	XLOC_115730	0.47724	1.21966	-1.35369	0.00092626
LNC_040939	XLOC_115730	0.036118	0.645593	-4.15984	0.00383364
LNC_040940	XLOC_115730	0.567135	1.2284	-1.11502	0.0176896
LNC_040955	XLOC_115773	0	0.466624	#NAME?	0.0416323
LNC_041030	XLOC_115970	0	0.52356	#NAME?	0.0416323
LNC_041054	XLOC_116016	0	0.505737	#NAME?	0.0416323
LNC_041076	XLOC_116057	0	0.531921	#NAME?	0.0416323
LNC_041116	XLOC_116149	0.2632	0.59681	-1.18111	0.00963563
LNC_041153	XLOC_116238	0.989656	0	Inf	0.00395203
LNC_041180	XLOC_116324	0.402036	0.091717	2.13206	0.0416323
LNC_041209	XLOC_116379	0.150022	0.525877	-1.80955	0.0416323
LNC_041254	XLOC_116463	0.55359	0.109383	2.33943	0.00604944
LNC_041276	XLOC_116508	0.024009	0.503696	-4.39091	0.0227501
LNC_041344	XLOC_116651	0.456859	0.251557	0.860864	0.0416323
LNC_041347	XLOC_116656	966.001	463.084	1.06075	0.00794173
LNC_041351	XLOC_116664	0.428526	0	Inf	0.0416323
LNC_041367	XLOC_116709	0.728325	0	Inf	0.0126737
LNC_041398	XLOC_116772	3.47449	0	Inf	0.00376316
LNC_041411	XLOC_116805	0.123761	0.747975	-2.59543	0.0227501
LNC_041420	XLOC_116823	0.525598	0.282902	0.893657	0.0227501
LNC_041430	XLOC_116847	0.104151	0.490298	-2.23498	0.0126737
LNC_041501	XLOC_116986	0	0.045939	#NAME?	0.029199
LNC_041502	XLOC_116986	0.034755	0.572141	-4.04108	0.0236026
LNC_041685	XLOC_117298	0.211966	0.388393	-0.873684	0.0416323
LNC_041757	XLOC_117411	0	0.450182	#NAME?	0.0416323
LNC_041992	XLOC_117814	0.396183	1.33641	-1.75412	0.0015149
LNC_042076	XLOC_117988	0.354708	0.098284	1.8516	0.0416323
LNC_042141	XLOC_118125	0.095428	0.530301	-2.47433	0.00963391
LNC_042152	XLOC_118143	0	0.519555	#NAME?	0.0227501
LNC_042161	XLOC_118155	0.255272	0.56193	-1.13836	0.0363683
LNC_042164	XLOC_118160	0	0.506275	#NAME?	0.0227501
LNC_042189	XLOC_118215	0.025808	0.415025	-4.00731	0.00653005
LNC_042201	XLOC_118238	0.392056	0	Inf	0.0416323
LNC_042242	XLOC_118348	0	0.640848	#NAME?	0.0198792
LNC_042286	XLOC_118440	0	0.378497	#NAME?	0.0416323
LNC_042300	XLOC_118475	0.41779	0.147808	1.49905	0.0154795
LNC_042340	XLOC_118567	0.440477	0	Inf	0.0416323
LNC_042364	XLOC_118628	0.538004	0.025543	4.39662	0.0227501
LNC_042416	XLOC_118749	1.1424	0.513183	1.15452	0.0255037
LNC_042437	XLOC_118784	0.339975	0	Inf	0.0416323
LNC_042444	XLOC_118798	0.42523	0.043679	3.28323	0.0416323
LNC_042445	XLOC_118799	0.539316	0	Inf	0.0416323
LNC_042469	XLOC_118865	0.392056	0.137673	1.50981	0.0416323
LNC_042589	XLOC_119104	0	0.694331	#NAME?	0.0416323
LNC_042590	XLOC_119105	0.045577	0.395104	-3.11585	0.00407549
LNC_042617	XLOC_119172	0	0.415553	#NAME?	0.0416323
LNC_042625	XLOC_119204	0.43442	0	Inf	0.00715294
LNC_042646	XLOC_119239	0.44943	0	Inf	0.0416323
LNC_042681	XLOC_119326	20.0564	51.7651	-1.36791	0.00291504
LNC_042705	XLOC_119386	0.14339	0.507049	-1.82218	0.0416323
LNC_042717	XLOC_119410	0.484911	0	Inf	0.0416323
LNC_042744	XLOC_119470	0	0.574146	#NAME?	0.0416323
LNC_042765	XLOC_119509	0.564313	0.017995	4.97083	0.00100909
LNC_042766	XLOC_119509	0.121976	0.336999	-1.46615	0.00466218
LNC_042820	XLOC_119630	0.189037	0.576933	-1.60974	0.0416323
LNC_042834	XLOC_119654	0	0.500036	#NAME?	0.0195473
LNC_042870	XLOC_119735	0.34833	0.008907	5.28937	0.0126737
LNC_042871	XLOC_119736	0.399133	0	Inf	0.0416323
LNC_042882	XLOC_119762	0	0.383381	#NAME?	0.0416323
LNC_042915	XLOC_119841	0.219208	0.581292	-1.40696	0.0475545
LNC_042927	XLOC_119858	0.000828	0.764829	-9.85129	0.000595726
LNC_042962	XLOC_119961	0.385102	0.109328	1.81658	0.0211049
LNC_042966	XLOC_119969	0	0.376876	#NAME?	0.0416323
LNC_042980	XLOC_120029	0.328485	0.947616	-1.52848	0.0407895
LNC_043030	XLOC_120173	0	0.387128	#NAME?	0.0416323
LNC_043032	XLOC_120184	0.425636	0	Inf	0.0416323
LNC_043066	XLOC_120269	0	0.466071	#NAME?	0.0416323
LNC_043086	XLOC_120345	0	0.380924	#NAME?	0.0416323
LNC_043101	XLOC_120382	0.163919	0.429276	-1.38892	0.0416323
LNC_043144	XLOC_120490	0.497577	0.074801	2.73379	0.0384526
LNC_043152	XLOC_120501	0.423601	0	Inf	0.0416323
LNC_043264	XLOC_120741	0	0.474336	#NAME?	0.0416323
LNC_043311	XLOC_120845	0	0.68258	#NAME?	0.0346564
LNC_043376	XLOC_121030	0.31409	0	Inf	0.0416323
LNC_043446	XLOC_121231	0.44433	0	Inf	0.0367355
LNC_043452	XLOC_121245	0.630352	1.44736	-1.1992	0.0281584
LNC_043458	XLOC_121256	2.09314	2.83262	-0.436469	0.0477447
LNC_043494	XLOC_121361	0.527092	0	Inf	0.0368191
LNC_043597	XLOC_121672	0.13816	0.763127	-2.46558	0.0407721
LNC_043600	XLOC_121682	0.242716	0.173736	0.482372	0.0126737
LNC_043602	XLOC_121688	0.433568	0.097357	2.1549	0.0416323
LNC_043608	XLOC_121705	0.76645	0.346147	1.14681	0.0227501
LNC_043641	XLOC_121793	0.048784	0.842176	-4.10964	0.00586233
LNC_043659	XLOC_121835	0.358898	0	Inf	0.0126737
LNC_043685	XLOC_121953	0.316641	0	Inf	0.0416323
LNC_043689	XLOC_121998	0.394152	0.325897	0.274336	0.0365429
LNC_043690	XLOC_122004	0.431641	0	Inf	0.0416323
LNC_043705	XLOC_122056	0	0.451894	#NAME?	0.0416323
LNC_043708	XLOC_122059	0.484911	0	Inf	0.0416323
LNC_043735	XLOC_122149	0.682338	0.05255	3.69872	0.00468738
LNC_043771	XLOC_122250	1.33736	0.157269	3.08809	0.0193785
LNC_043779	XLOC_122272	0.378629	0.066931	2.50004	0.0416323
LNC_043821	XLOC_122411	0.390956	0.689144	-0.817799	0.00712158
LNC_043822	XLOC_122413	0.239332	0.457417	-0.934497	0.00324877
LNC_043849	XLOC_122520	0.363683	0.121148	1.58591	0.0416323
LNC_043855	XLOC_122548	0.022547	0.375266	-4.05691	0.0416323
LNC_043883	XLOC_122647	0.176776	0.55214	-1.64311	0.0227501
LNC_043899	XLOC_122711	0.947956	0	Inf	0.000280819
LNC_043934	XLOC_122829	0	0.45089	#NAME?	0.0416323
LNC_044017	XLOC_123198	0.308138	0	Inf	0.0227501
LNC_044053	XLOC_123375	0.327585	0	Inf	0.0416323
LNC_044058	XLOC_123405	0.608053	0.313587	0.955331	0.0227501
LNC_044080	XLOC_123548	0.333011	0	Inf	0.0416323
LNC_044093	XLOC_123624	5.76449	27.1176	-2.23397	1.15265e-07
LNC_044109	XLOC_123692	0	0.537774	#NAME?	0.0416323
LNC_044137	XLOC_123797	0.48758	0	Inf	0.00715294
LNC_044140	XLOC_123806	0.100562	0.477955	-2.24879	0.0416323
LNC_044166	XLOC_123886	0.418597	0	Inf	0.0416323
LNC_044180	XLOC_123932	0	0.398819	#NAME?	0.0416323
LNC_044187	XLOC_123958	0.115802	0.44158	-1.93101	0.0416323
LNC_044206	XLOC_124001	0	0.507898	#NAME?	0.0416323
LNC_044209	XLOC_124019	0.462748	0.222141	1.05875	0.0416323
LNC_044226	XLOC_124070	0	0.430609	#NAME?	0.0416323
LNC_044255	XLOC_124173	0.561413	0	Inf	0.0126737
LNC_044290	XLOC_124277	0.503116	0	Inf	0.0227501
LNC_044303	XLOC_124316	0	0.63282	#NAME?	0.0113974
LNC_044317	XLOC_124370	0	0.591284	#NAME?	0.0416323
LNC_044347	XLOC_124499	0.132104	0.397819	-1.59044	0.0227501
LNC_044377	XLOC_124583	0	0.641556	#NAME?	0.0227501
LNC_044453	XLOC_124769	0.323181	0	Inf	0.0416323
LNC_044497	XLOC_124868	0.378877	0.13159	1.52568	0.0416323
LNC_044505	XLOC_124884	0	0.458934	#NAME?	0.0227501
LNC_044508	XLOC_124890	0	0.429055	#NAME?	0.0416323
LNC_044599	XLOC_125153	0.061422	0.433752	-2.82004	0.0416323
LNC_044602	XLOC_125162	0.934088	0	Inf	0.00407549
LNC_044649	XLOC_125284	0	0.387961	#NAME?	0.0416323
LNC_044679	XLOC_125383	0.730498	0.546901	0.417601	0.0416323
LNC_044779	XLOC_125646	0	0.358861	#NAME?	0.0281884
LNC_044851	XLOC_125817	0.5895	0.859574	-0.54413	0.0227501
LNC_044867	XLOC_125850	0.7688	0.097272	2.98251	0.0200626
LNC_044903	XLOC_125957	1.56618	0.11249	3.79938	0.00213336
LNC_044925	XLOC_126013	0.40797	0.142286	1.51967	0.0416323
LNC_044939	XLOC_126035	0.038979	0.330769	-3.08506	0.0339159
LNC_044950	XLOC_126052	0.285522	1.05882	-1.89079	0.044602
LNC_045009	XLOC_126160	0	0.333469	#NAME?	0.0416323
LNC_045045	XLOC_126263	0.451879	0.096791	2.22299	0.0362767
LNC_045123	XLOC_126438	0	0.614968	#NAME?	0.00789605
LNC_045134	XLOC_126466	0.03409	0.542587	-3.99243	0.0185355
LNC_045139	XLOC_126474	0.225017	0.33008	-0.552782	0.0227501
LNC_045250	XLOC_126711	0	0.190208	#NAME?	0.025138
LNC_045286	XLOC_126766	0.733398	0	Inf	0.0227501
LNC_045300	XLOC_126792	0.377337	0.010366	5.18592	0.0416323
LNC_045313	XLOC_126829	0.445357	0	Inf	0.0227501
LNC_045322	XLOC_126843	0.078167	0.461726	-2.56241	0.0126737
LNC_045330	XLOC_126855	0.436995	0.084556	2.36964	0.0416323
LNC_045361	XLOC_126901	0.480161	0	Inf	0.0416323
LNC_045578	XLOC_127256	0	0.383051	#NAME?	0.0360079
LNC_045592	XLOC_127278	0.491377	0	Inf	0.0416323
LNC_045603	XLOC_127294	0.387606	0.108423	1.83792	0.0364185
LNC_045729	XLOC_127526	0.269118	0	Inf	0.0227501
LNC_045761	XLOC_127598	0.495784	0	Inf	0.0416323
LNC_045856	XLOC_127787	0.397697	0	Inf	0.0416323
LNC_045875	XLOC_127826	0.622062	0	Inf	0.0416323
LNC_045913	XLOC_127898	0.367064	0	Inf	0.0198219
LNC_045969	XLOC_128052	0.105623	1.18272	-3.48512	0.0126737
LNC_046023	XLOC_128191	0	0.499362	#NAME?	0.0416323
LNC_046025	XLOC_128196	0	0.430609	#NAME?	0.0416323
LNC_046077	XLOC_128337	0	0.303298	#NAME?	0.0126737
LNC_046079	XLOC_128337	0.49319	0	Inf	0.0416323
LNC_046102	XLOC_128403	0	0.503061	#NAME?	0.0227501
LNC_046121	XLOC_128465	0	0.487652	#NAME?	0.0416323
LNC_046202	XLOC_128665	0.12923	0.655963	-2.34367	0.0143844
LNC_046215	XLOC_128681	0	0.529981	#NAME?	0.0322663
LNC_046226	XLOC_128709	0.478129	0	Inf	0.0227501
LNC_046250	XLOC_128800	0.597323	0.205865	1.53681	0.0227501
LNC_046281	XLOC_128875	0	0.897364	#NAME?	0.0227501
LNC_046288	XLOC_128894	0.291784	0.47992	-0.717893	0.0126737
LNC_046408	XLOC_129205	0.626756	0.29465	1.0889	0.0126737
LNC_046493	XLOC_129433	0	0.489087	#NAME?	0.0416323
LNC_046504	XLOC_129469	0	0.427511	#NAME?	0.0416323
LNC_046505	XLOC_129470	0	0.704534	#NAME?	0.00639425
LNC_046558	XLOC_129599	0	0.430609	#NAME?	0.0416323
LNC_046566	XLOC_129626	0.016023	0.860808	-5.74748	0.00620882
LNC_046612	XLOC_129776	0.346582	0.04181	3.05128	0.0416323
LNC_046615	XLOC_129780	0.547115	0	Inf	0.0126737
LNC_046624	XLOC_129804	0.308826	0	Inf	0.0416323
LNC_046809	XLOC_130310	0.21268	0.586766	-1.4641	0.0160367
LNC_046817	XLOC_130328	0.526475	0.03773	3.80258	0.0416323
LNC_046858	XLOC_130428	0.378309	0.13251	1.51346	0.0416323
LNC_046860	XLOC_130436	0.351099	0.118107	1.57178	0.0416323
LNC_046911	XLOC_130570	0.42523	0.13053	1.70386	0.0416323
LNC_046966	XLOC_130744	0.058666	0.380924	-2.69891	0.0416323
LNC_046970	XLOC_130759	0.417207	0.047838	3.12453	0.0416323
LNC_047004	XLOC_130873	0.495784	0.015989	4.95456	0.0416323
LNC_047013	XLOC_130899	0.311261	0	Inf	0.0126737
LNC_047026	XLOC_130943	0.397697	0.103078	1.94793	0.0416323
LNC_047037	XLOC_130963	0	0.376981	#NAME?	0.0342746
LNC_047061	XLOC_131023	0	0.355833	#NAME?	0.0115724
LNC_047064	XLOC_131027	0	0.436942	#NAME?	0.0416323
LNC_047069	XLOC_131047	0	0.267676	#NAME?	0.0416323
LNC_047086	XLOC_131098	0	0.382416	#NAME?	0.0227501
LNC_047146	XLOC_131309	0.125482	0.486087	-1.95373	0.0227501
LNC_047148	XLOC_131313	0.31491	0.419217	-0.412758	0.0227501
LNC_047149	XLOC_131314	0	0.503594	#NAME?	0.0416323
LNC_047206	XLOC_131477	0.421587	0.057415	2.87633	0.0227501
LNC_047215	XLOC_131507	0.423939	0	Inf	0.0227501
LNC_047233	XLOC_131598	0.491377	0	Inf	0.0416323
LNC_047237	XLOC_131624	0	0.419491	#NAME?	0.0416323
LNC_047244	XLOC_131638	0.281496	0.945855	-1.7485	0.0131615
LNC_047257	XLOC_131731	0.357212	0.039371	3.18158	0.0416323
LNC_047317	XLOC_131939	0.38202	0.166315	1.19973	0.0416323
LNC_047326	XLOC_131986	0.243318	0.382148	-0.651288	0.0416323
LNC_047330	XLOC_132001	0.117007	0.384467	-1.71626	0.0227501
LNC_047341	XLOC_132046	0.571515	2.74316	-2.26298	0.0118332
LNC_047376	XLOC_132151	0.678568	0.108577	2.64377	0.0201649
LNC_047386	XLOC_132176	1.35105	3.44826	-1.35179	0.0384871
LNC_047429	XLOC_132326	0.161113	0.495098	-1.61964	0.0227501
LNC_047448	XLOC_132382	0.075826	0.294179	-1.95593	0.0416323
LNC_047472	XLOC_132464	0	53.5451	#NAME?	3.44025e-05
LNC_047474	XLOC_132464	201.881	0	Inf	1.12641e-11
LNC_047475	XLOC_132464	171.156	0	Inf	9.02625e-07
LNC_047477	XLOC_132464	140.183	0	Inf	0.000140908
LNC_047479	XLOC_132466	0.303125	0.15277	0.988552	0.0227501
LNC_047480	XLOC_132467	0	0.572363	#NAME?	0.0416323
LNC_047490	XLOC_132501	0.50027	0	Inf	0.0416323
LNC_047525	XLOC_132661	0.288792	0.417011	-0.530055	0.0416323
LNC_047534	XLOC_132696	0.357799	0	Inf	0.0416323
LNC_047600	XLOC_132976	0.115906	0.394844	-1.76833	0.0416323
LNC_047612	XLOC_133091	0.37993	0	Inf	0.0416323
LNC_047645	XLOC_133248	0.166464	1.71128	-3.3618	0.000447156
LNC_047705	XLOC_133512	1.74436	2.32607	-0.415197	0.027606
LNC_047717	XLOC_133525	0.166384	0.376102	-1.17661	0.0416323
LNC_047729	XLOC_133573	0	0.445124	#NAME?	0.0416323
LNC_047770	XLOC_133698	0	0.382148	#NAME?	0.0416323
LNC_047795	XLOC_133765	0	0.483373	#NAME?	0.0416323
LNC_047830	XLOC_133924	2.01519	2.03027	-0.0107514	0.0139621
LNC_047931	XLOC_134197	0.053256	0.457989	-3.1043	0.0360615
LNC_047960	XLOC_134304	0.12334	0.636839	-2.36829	0.0367064
LNC_048020	XLOC_134468	0	0.491305	#NAME?	0.0360258
LNC_048032	XLOC_134500	0	0.571385	#NAME?	0.0416323
LNC_048068	XLOC_134616	0.40647	0	Inf	0.0416323
LNC_048180	XLOC_134880	0.785726	1.12666	-0.519955	0.0366142
LNC_048220	XLOC_134989	0.368955	0.198601	0.893572	0.0416323
LNC_048261	XLOC_135090	0.54692	0	Inf	0.0349818
LNC_048274	XLOC_135121	0.403554	0	Inf	0.0416323
LNC_048288	XLOC_135151	0.111089	0.673245	-2.59942	0.00570602
LNC_048300	XLOC_135192	0	0.445124	#NAME?	0.0416323
LNC_048323	XLOC_135246	0.50027	0	Inf	0.0416323
LNC_048365	XLOC_135347	59.0275	25.8186	1.19298	0.00107764
LNC_048368	XLOC_135358	0	0.383381	#NAME?	0.0416323
LNC_048387	XLOC_135410	0.290423	0.634908	-1.12839	0.0227501
LNC_048388	XLOC_135412	0.423601	0.077411	2.4521	0.0227501
LNC_048482	XLOC_135635	0.145727	0.517857	-1.82929	0.0360169
LNC_048490	XLOC_135654	0.096639	0.505026	-2.38568	0.0244348
LNC_048569	XLOC_135794	0.386819	0.136086	1.50714	0.0416323
LNC_048620	XLOC_135878	0.506028	0	Inf	0.0416323
LNC_048732	XLOC_136070	0.600722	0	Inf	0.0126737
LNC_048737	XLOC_136080	0	0.56627	#NAME?	0.0227501
LNC_048819	XLOC_136228	0.340184	0	Inf	0.0416323
LNC_048888	XLOC_136358	0.087015	0.330134	-1.92372	0.0416323
LNC_048891	XLOC_136368	0.61218	0.065807	3.21764	0.0202366
LNC_048928	XLOC_136447	0.558383	0	Inf	0.0227501
LNC_048958	XLOC_136513	0	0.497485	#NAME?	0.0227501
LNC_048963	XLOC_136519	0.198124	0.48111	-1.27996	0.0227501
LNC_049090	XLOC_136810	4.73753	0.065153	6.18416	7.98366e-08
LNC_049215	XLOC_137080	0.429738	0	Inf	0.00407549
LNC_049229	XLOC_137103	0.369765	0	Inf	0.0416323
LNC_049417	XLOC_137583	0	0.466071	#NAME?	0.0227501
LNC_049454	XLOC_137680	0.403503	0	Inf	0.0416323
LNC_049561	XLOC_137967	0.488089	0	Inf	0.0126737
LNC_049591	XLOC_138028	0.453114	0	Inf	0.0416323
LNC_049624	XLOC_138114	0	0.418111	#NAME?	0.0227501
LNC_049689	XLOC_138267	0	0.485094	#NAME?	0.0416323
LNC_049707	XLOC_138335	0	0.493146	#NAME?	0.0416323
LNC_049708	XLOC_138339	0.491002	0.47346	0.0524864	0.0364162
LNC_049745	XLOC_138444	0.460666	0	Inf	0.0227501
LNC_049862	XLOC_138787	0	0.382699	#NAME?	0.0227501
LNC_049876	XLOC_138826	0.36013	0	Inf	0.0416323
LNC_049961	XLOC_139082	0.364043	0.128105	1.50678	0.0416323
LNC_049982	XLOC_139136	0	0.410529	#NAME?	0.0339159
LNC_049993	XLOC_139155	0.357799	0	Inf	0.0416323
LNC_049994	XLOC_139156	0.504839	0	Inf	0.0416323
LNC_050066	XLOC_139342	0	0.633705	#NAME?	0.0350094
LNC_050073	XLOC_139356	0.242402	0.861218	-1.82898	0.0114804
LNC_050118	XLOC_139478	0.098714	0.70743	-2.84126	0.0227501
LNC_050130	XLOC_139518	0	0.464251	#NAME?	0.0416323
LNC_050133	XLOC_139534	0	0.839323	#NAME?	0.0126737
LNC_050150	XLOC_139573	1.03448	0.364653	1.50431	0.00548149
LNC_050215	XLOC_139777	0.253185	0.926261	-1.87123	0.00366812
LNC_050218	XLOC_139783	0.475146	0	Inf	0.0227501
LNC_050219	XLOC_139784	0	0.524957	#NAME?	0.0113045
LNC_050276	XLOC_139965	0.672783	0.097098	2.79263	0.0196527
LNC_050285	XLOC_140000	0	0.884287	#NAME?	0.0126737
LNC_050304	XLOC_140067	0.369205	0.109433	1.75437	0.0227501
LNC_050307	XLOC_140078	0	0.450841	#NAME?	0.0205348
LNC_050347	XLOC_140220	0.646662	0	Inf	0.0227501
LNC_050425	XLOC_140514	0	0.486913	#NAME?	0.0416323
LNC_050459	XLOC_140607	0.474505	0	Inf	0.0416323
LNC_050486	XLOC_140693	0.614221	0	Inf	0.0227501
LNC_050492	XLOC_140722	4.67261	0.729214	2.67981	2.2565e-05
LNC_050513	XLOC_140787	0.386573	0	Inf	0.0416323
LNC_050514	XLOC_140795	0.468474	0	Inf	0.0416323
LNC_050515	XLOC_140797	0.067793	0.335948	-2.30903	0.0416323
LNC_050516	XLOC_140798	0.040313	0.263123	-2.70642	0.0416323
LNC_050520	XLOC_140815	4.06651	0.896183	2.18193	0.000581165
LNC_050527	XLOC_140836	0.464942	0.134143	1.79328	0.0416323
LNC_050560	XLOC_140974	0	0.582589	#NAME?	0.0416323
LNC_050562	XLOC_140986	0.268252	0.485094	-0.854675	0.0416323
LNC_050580	XLOC_141032	0.6311	0	Inf	0.0416323
LNC_050594	XLOC_141091	0.258479	0.815139	-1.657	0.0227501
LNC_050618	XLOC_141278	0	0.472759	#NAME?	0.0416323
LNC_050619	XLOC_141279	0	0.448927	#NAME?	0.0126737
LNC_050620	XLOC_141280	0.572636	0.093516	2.61433	0.0286734
LNC_050756	XLOC_141824	0.313765	0.495201	-0.65833	0.0416323
LNC_050800	XLOC_141955	0.336029	0.969039	-1.52797	0.0246156
LNC_050923	XLOC_142302	0.079834	0.42288	-2.40517	0.0126737
LNC_050959	XLOC_142384	0.5909	0	Inf	0.00715294
LNC_050994	XLOC_142472	0	0.591284	#NAME?	0.0227501
LNC_051013	XLOC_142513	0	0.375508	#NAME?	0.0360387
LNC_051039	XLOC_142577	0	0.493146	#NAME?	0.0416323
LNC_051090	XLOC_142733	0.648173	0	Inf	0.0064817
LNC_051121	XLOC_142804	0.227623	0	Inf	0.0351362
LNC_051147	XLOC_142863	0	0.398819	#NAME?	0.0416323
LNC_051203	XLOC_143018	0.44943	0	Inf	0.0416323
LNC_051204	XLOC_143019	0.470467	0	Inf	0.0416323
LNC_051237	XLOC_143117	0.402036	0	Inf	0.0416323
LNC_051246	XLOC_143133	0.472478	0.154697	1.6108	0.0227501
LNC_051263	XLOC_143164	0	0.334783	#NAME?	0.0416323
LNC_051352	XLOC_143383	20.5636	7.79927	1.39868	0.00691369
LNC_051406	XLOC_143515	0.409481	0.168735	1.27904	0.0416323
LNC_051414	XLOC_143525	0	0.402875	#NAME?	0.0416323
LNC_051463	XLOC_143655	0.079077	0.340657	-2.10699	0.0111389
LNC_051517	XLOC_143771	0.440227	0	Inf	0.0416323
LNC_051582	XLOC_143865	7.41017	0.218885	5.08126	7.77398e-10
LNC_051686	XLOC_144042	0.570484	0.04204	3.76235	0.00364208
LNC_051759	XLOC_144179	0	0.532796	#NAME?	0.0347496
LNC_051791	XLOC_144234	0	0.797152	#NAME?	0.0356344
LNC_051814	XLOC_144284	0.551328	0.020955	4.71754	0.0126737
LNC_051865	XLOC_144364	0.576482	0.148198	1.95975	0.0363382
LNC_051924	XLOC_144483	0.040301	0.624775	-3.95445	0.0227501
LNC_051936	XLOC_144514	0.567944	0	Inf	0.0227501
LNC_051946	XLOC_144527	0.197403	0.393537	-0.995355	0.0416323
LNC_051963	XLOC_144567	0	0.431215	#NAME?	0.0416323
LNC_051983	XLOC_144614	0.053722	0.346496	-2.68925	0.0416323
LNC_051987	XLOC_144619	0	0.497273	#NAME?	0.0416323
LNC_051994	XLOC_144631	0.378259	0	Inf	0.0394924
LNC_052012	XLOC_144672	0	0.619001	#NAME?	0.0348882
LNC_052050	XLOC_144788	0.520487	0.185876	1.48552	0.0227501
LNC_052084	XLOC_144890	0.458754	0.14356	1.67607	0.0416323
LNC_052162	XLOC_145069	0.194445	0.452378	-1.21817	0.0353431
LNC_052356	XLOC_145540	0.175771	0.621113	-1.82116	0.0321094
LNC_052384	XLOC_145606	0.851635	0	Inf	0.00374669
LNC_052406	XLOC_145659	0.054954	0.400687	-2.86618	0.0126737
LNC_052418	XLOC_145685	0	0.504021	#NAME?	0.0202306
LNC_052436	XLOC_145718	0.530673	0	Inf	0.0199721
LNC_052522	XLOC_145915	0.421984	0	Inf	0.0416323
LNC_052537	XLOC_145960	0.378629	0	Inf	0.0416323
LNC_052564	XLOC_146044	0.451483	1.29069	-1.51539	0.0439333
LNC_052573	XLOC_146066	0	0.507898	#NAME?	0.0416323
LNC_052587	XLOC_146116	0.073707	1.62175	-4.45961	5.03302e-05
LNC_052612	XLOC_146201	0.498017	0	Inf	0.0416323
LNC_052636	XLOC_146278	0.316289	0.848672	-1.42396	0.00715294
LNC_052638	XLOC_146284	0.860387	0.137632	2.64417	0.011512
LNC_052685	XLOC_146433	0	0.37726	#NAME?	0.0126737
LNC_052718	XLOC_146571	0.112228	0.500173	-2.15599	0.0363793
LNC_052787	XLOC_146780	0.339661	0.128763	1.39938	0.0364207
LNC_052797	XLOC_146819	3.14855	0.298556	3.39861	0.0015968
LNC_052867	XLOC_147032	0.154091	0.444569	-1.52862	0.035843
LNC_052888	XLOC_147099	0.27587	0.683035	-1.30797	0.0227501
LNC_052890	XLOC_147106	0	0.441786	#NAME?	0.0227501
LNC_052902	XLOC_147133	0.410546	0.019636	4.38597	0.0416323
LNC_052923	XLOC_147198	0.367308	0	Inf	0.0416323
LNC_052931	XLOC_147213	0.158629	0.516731	-1.70376	0.0416323
LNC_052968	XLOC_147312	0.090228	0.36857	-2.03029	0.0303975
LNC_052969	XLOC_147313	0.304293	0.280462	0.117656	0.0227501
LNC_052975	XLOC_147329	0.366092	0	Inf	0.0416323
LNC_053049	XLOC_147523	0.422493	0.105427	2.00268	0.0416323
LNC_053050	XLOC_147530	0	0.464251	#NAME?	0.0416323
LNC_053101	XLOC_147655	0	0.495302	#NAME?	0.0350751
LNC_053183	XLOC_147919	0.417207	0	Inf	0.0416323
LNC_053189	XLOC_147938	0	0.363982	#NAME?	0.0227501
LNC_053311	XLOC_148390	0.453638	0	Inf	0.0227501
LNC_053341	XLOC_148493	0.454892	0.163784	1.47373	0.000258763
LNC_053356	XLOC_148577	0	0.443463	#NAME?	0.0416323
LNC_053378	XLOC_148695	0.444015	0	Inf	0.0416323
LNC_053394	XLOC_148756	0.539525	0	Inf	0.0227501
LNC_053402	XLOC_148798	0.497166	0	Inf	0.00407549
LNC_053405	XLOC_148814	0.409481	0	Inf	0.0416323
LNC_053472	XLOC_149104	0.968236	0.046819	4.37019	0.0110831
LNC_053485	XLOC_149224	0.336698	0.134067	1.3285	0.0416323
LNC_053500	XLOC_149277	0	0.423607	#NAME?	0.020012
LNC_053512	XLOC_149329	0.420379	0	Inf	0.0416323
LNC_053513	XLOC_149330	0.495784	0.284833	0.799595	0.0416323
LNC_053522	XLOC_149378	0	0.457989	#NAME?	0.0227501
LNC_053528	XLOC_149396	0	0.619001	#NAME?	0.033184
LNC_053554	XLOC_149448	0	0.365687	#NAME?	0.0416323
LNC_053561	XLOC_149478	0.205265	0.782445	-1.9305	0.0227501
LNC_053572	XLOC_149539	0.45397	1.42894	-1.65428	0.00516234
LNC_053577	XLOC_149556	0	0.622835	#NAME?	0.0227501
LNC_053596	XLOC_149617	0	0.591284	#NAME?	0.0416323
LNC_053604	XLOC_149646	0.466497	0	Inf	0.0457536
LNC_053607	XLOC_149659	1.95644	0.07163	4.77152	0.00715294
LNC_053618	XLOC_149699	0	0.576189	#NAME?	0.0416323
LNC_053640	XLOC_149775	0	0.417011	#NAME?	0.0416323
LNC_053688	XLOC_149950	0.404093	0	Inf	0.0203174
LNC_053750	XLOC_150157	0	0.52356	#NAME?	0.0416323
LNC_053755	XLOC_150167	0.507228	0	Inf	0.0349628
LNC_053783	XLOC_150246	0	0.550223	#NAME?	0.0416323
LNC_053804	XLOC_150308	0.403503	0.0694	2.53957	0.0416323
LNC_053819	XLOC_150359	0.307929	0.517063	-0.747742	0.0416323
LNC_053820	XLOC_150364	0.392056	0	Inf	0.0416323
LNC_053840	XLOC_150431	0.581179	0.061534	3.23953	0.0400159
LNC_053844	XLOC_150447	0	0.567972	#NAME?	0.0227501
LNC_053929	XLOC_150716	0.359395	0	Inf	0.0114348
LNC_054005	XLOC_150904	0.544629	0	Inf	0.0416323
LNC_054087	XLOC_151049	0.409446	0	Inf	0.0113225
LNC_054192	XLOC_151262	0.202415	0.54938	-1.44049	0.0227501
LNC_054210	XLOC_151297	0.354358	0.118933	1.57506	0.0416323
LNC_054216	XLOC_151311	0.20223	0.483661	-1.258	0.0208839
LNC_054410	XLOC_151656	0.158615	0.455357	-1.52147	0.0416323
LNC_054430	XLOC_151692	0.352101	0.469337	-0.414635	0.0416323
LNC_054522	XLOC_151845	0.084998	0.3945	-2.21452	0.00789325
LNC_054664	XLOC_152065	0	0.332908	#NAME?	0.0416323
LNC_054873	XLOC_152434	0.394297	0.681267	-0.788938	0.0404217
LNC_055076	XLOC_152761	0.502544	0	Inf	0.0416323
LNC_055079	XLOC_152772	0	0.366815	#NAME?	0.0416323
LNC_055120	XLOC_152839	0.282865	0.601318	-1.08801	0.0388666
LNC_055152	XLOC_152892	0	0.405174	#NAME?	0.0416323
LNC_055160	XLOC_152902	0.508321	0	Inf	0.0227501
LNC_055299	XLOC_153119	0.588963	0	Inf	0.0416323
LNC_055426	XLOC_153362	0.396955	0.106679	1.8957	0.0194691
LNC_055443	XLOC_153405	0	0.404724	#NAME?	0.0416323
LNC_055452	XLOC_153437	0.053909	0.431864	-3.00198	0.0416323
LNC_055482	XLOC_153498	0.401014	1.3819	-1.78493	0.0402744
LNC_055497	XLOC_153536	0.138804	0.623355	-2.167	0.0227501
LNC_055514	XLOC_153604	0.444015	0.17342	1.35634	0.0416323
LNC_055529	XLOC_153635	0	0.337048	#NAME?	0.0416323
LNC_055537	XLOC_153656	0.550049	0	Inf	0.0416323
LNC_055540	XLOC_153661	0.50027	0	Inf	0.0416323
LNC_055652	XLOC_153889	0	0.501469	#NAME?	0.0416323
LNC_055706	XLOC_154018	0	1.0452	#NAME?	0.00468738
LNC_055756	XLOC_154167	0	0.573338	#NAME?	0.000466158
LNC_055797	XLOC_154258	0.451264	0.191343	1.23781	0.0416323
LNC_055856	XLOC_154420	0	0.559944	#NAME?	0.0354012
LNC_055868	XLOC_154442	3.07311	0	Inf	0.00468738
LNC_055898	XLOC_154526	0.499705	0	Inf	0.0227501
LNC_055919	XLOC_154585	17.4031	4.55294	1.93447	0.000653098
LNC_055937	XLOC_154625	0.389687	0	Inf	0.0416323
LNC_055947	XLOC_154656	0.097182	0.406562	-2.06471	0.0416323
LNC_056017	XLOC_154833	0.199115	0.472038	-1.2453	0.00361169
LNC_056057	XLOC_154945	1.04968	0.147821	2.82802	0.00407549
LNC_056064	XLOC_154973	0	0.389666	#NAME?	0.0416323
LNC_056065	XLOC_154978	0.567965	0.235985	1.26711	0.0126737
LNC_056119	XLOC_155135	0.622382	0.167145	1.8967	0.0227501
LNC_056129	XLOC_155181	0.307752	0.260548	0.240219	0.0365224
LNC_056138	XLOC_155218	0.09178	0.451309	-2.29786	0.0416323
LNC_056165	XLOC_155331	0	0.398819	#NAME?	0.0416323
LNC_056169	XLOC_155345	0.083723	0.257562	-1.62122	0.0416323
LNC_056170	XLOC_155351	0.113239	0.488	-2.10751	0.0416323
LNC_056201	XLOC_155475	0	0.374915	#NAME?	0.0416323
LNC_056213	XLOC_155499	0	0.442478	#NAME?	0.0416323
LNC_056236	XLOC_155569	0	0.277312	#NAME?	0.0416323
LNC_056238	XLOC_155580	5.94428	0	Inf	9.47438e-05
LNC_056240	XLOC_155583	0.679949	0	Inf	0.0189984
LNC_056245	XLOC_155593	0.134018	0	Inf	0.0115881
LNC_056274	XLOC_155699	0.006514	0.599743	-6.52466	0.0227501
LNC_056275	XLOC_155703	0.33427	0	Inf	0.0360511
LNC_056293	XLOC_155770	0	0.428282	#NAME?	0.0227501
LNC_056296	XLOC_155776	0.216539	0.536719	-1.30954	0.0227501
LNC_056305	XLOC_155812	0	0.718579	#NAME?	0.00376316
LNC_056308	XLOC_155824	0.391016	0.088459	2.14415	0.0364774
LNC_056334	XLOC_155925	1.21158	0.670302	0.854002	0.0147117
LNC_056351	XLOC_155987	0.366092	0	Inf	0.0416323
LNC_056362	XLOC_156029	4.74343	0	Inf	0.000841867
LNC_056363	XLOC_156029	0.470627	0	Inf	0.0128034
LNC_056388	XLOC_156079	0.40661	0	Inf	0.0416323
LNC_056407	XLOC_156131	0.653427	0	Inf	0.0337941
LNC_056408	XLOC_156133	0.137907	0.418469	-1.60143	0.0416323
LNC_056423	XLOC_156151	0	0.490601	#NAME?	0.0227501
LNC_056426	XLOC_156155	0.400168	0	Inf	0.0112705
LNC_056456	XLOC_156213	0.144523	0.968392	-2.74429	0.0198219
LNC_056474	XLOC_156247	0.315619	0.050399	2.64672	0.0340283
LNC_056499	XLOC_156300	0.048461	0.4846	-3.3219	0.0227501
LNC_056517	XLOC_156353	0.54037	0.021686	4.63911	0.0126737
LNC_056540	XLOC_156451	0.444015	0	Inf	0.0416323
LNC_056568	XLOC_156554	0	0.489198	#NAME?	0.00715294
LNC_056581	XLOC_156589	0.363683	0	Inf	0.0416323
LNC_056585	XLOC_156610	0	0.429055	#NAME?	0.0416323
LNC_056617	XLOC_156699	0.325852	0	Inf	0.0369217
LNC_056640	XLOC_156759	0	0.750304	#NAME?	0.0126737
LNC_056642	XLOC_156770	1.61765	0.286009	2.49977	0.0116986
LNC_056643	XLOC_156772	1.40234	0.107848	3.70077	0.005959
LNC_056679	XLOC_156904	0.390671	0.176382	1.14725	0.0416323
LNC_056680	XLOC_156906	0	0.466071	#NAME?	0.0416323
LNC_056708	XLOC_157039	0.485941	0.30345	0.679322	0.0227501
LNC_056716	XLOC_157099	0	0.542686	#NAME?	0.0416323
LNC_056719	XLOC_157106	0	0.408626	#NAME?	0.0416323
LNC_056735	XLOC_157157	0.073707	0.631216	-3.09826	0.0416323
LNC_056750	XLOC_157259	0.587498	0	Inf	0.0126737
LNC_056755	XLOC_157293	0.394367	0	Inf	0.0416323
LNC_056788	XLOC_157533	0.509492	0	Inf	0.0416323
LNC_056818	XLOC_157683	0.541249	0	Inf	0.0416323
LNC_056821	XLOC_157697	0.48247	0.081785	2.56053	0.0227501
LNC_056827	XLOC_157713	0.402036	0	Inf	0.0416323
LNC_056839	XLOC_157745	0.42691	0.100869	2.08145	0.0227501
LNC_056841	XLOC_157756	0	0.737043	#NAME?	0.0227501
LNC_056842	XLOC_157757	0.396983	0.077807	2.35111	0.00715294
LNC_056850	XLOC_157774	0.417207	0	Inf	0.0416323
LNC_056942	XLOC_158097	0	0.437746	#NAME?	0.0337941
LNC_057008	XLOC_158250	0.559796	0	Inf	0.0105928
LNC_057024	XLOC_158293	0.511908	0.171044	1.58152	0.0126737
LNC_057043	XLOC_158385	0	0.556015	#NAME?	0.0365083
LNC_057063	XLOC_158440	0.580585	0	Inf	0.0227501
LNC_057066	XLOC_158451	0.258467	0.398819	-0.625754	0.0416323
LNC_057074	XLOC_158472	0.583717	1.07461	-0.880465	0.0416323
LNC_057122	XLOC_158613	0.287102	0.674773	-1.23284	0.0227501
LNC_057139	XLOC_158663	0.15166	0.978174	-2.68925	0.00715294
LNC_057156	XLOC_158713	0.724737	0	Inf	0.0126737
LNC_057181	XLOC_158792	0.356644	0.059424	2.58537	0.0416323
LNC_057215	XLOC_158900	0.497369	0.119756	2.05422	0.00715294
LNC_057253	XLOC_158983	0	0.600895	#NAME?	0.036163
LNC_057264	XLOC_159005	0	0.366815	#NAME?	0.0416323
LNC_057269	XLOC_159013	0.132294	0.415553	-1.65128	0.0416323
LNC_057336	XLOC_159181	0	0.677519	#NAME?	0.00292886
LNC_057341	XLOC_159189	0	0.648902	#NAME?	0.0365218
LNC_057393	XLOC_159308	0.385226	0	Inf	0.0416323
LNC_057406	XLOC_159334	0.109421	0.515971	-2.2374	0.0227501
LNC_057460	XLOC_159441	0.421984	0	Inf	0.0416323
LNC_057487	XLOC_159488	0.393235	0.214946	0.871417	0.0342596
LNC_057533	XLOC_159565	0.627671	0	Inf	0.00407549
LNC_057567	XLOC_159618	0.396272	0.207783	0.931413	0.0416323
LNC_057610	XLOC_159701	0.49357	0	Inf	0.0416323
LNC_057636	XLOC_159765	0.376054	0	Inf	0.0416323
LNC_057690	XLOC_159854	0	0.451894	#NAME?	0.0416323
LNC_057707	XLOC_159879	1.03439	0.060115	4.10491	0.00805821
LNC_057721	XLOC_159907	0.095974	0.456241	-2.24908	0.00648021
LNC_057825	XLOC_160079	0.42523	0	Inf	0.0416323
LNC_057935	XLOC_160271	0	0.527774	#NAME?	0.0227501
LNC_057938	XLOC_160275	0	1.49245	#NAME?	0.00013502
LNC_058002	XLOC_160389	0.402048	1.16437	-1.5341	0.0118851
LNC_058009	XLOC_160410	0	0.464251	#NAME?	0.0416323
LNC_058047	XLOC_160516	0	0.56393	#NAME?	0.0354549
LNC_058098	XLOC_160603	0	0.557973	#NAME?	0.0416323
LNC_058273	XLOC_160903	0	0.339981	#NAME?	0.0192635
LNC_058305	XLOC_160952	0.066283	0.427511	-2.68925	0.0416323
LNC_058371	XLOC_161056	0.409481	0	Inf	0.0416323
LNC_058419	XLOC_161137	0	0.396604	#NAME?	0.0416323
LNC_058549	XLOC_161346	0	0.44584	#NAME?	0.0416323
LNC_058647	XLOC_161527	0.678807	0.912568	-0.426931	0.0356324
LNC_058688	XLOC_161603	0.349887	0.589525	-0.752664	0.0126737
LNC_058693	XLOC_161614	5.67698	8.2377	-0.537118	0.0294242
LNC_058724	XLOC_161692	0	0.55102	#NAME?	0.0126737
LNC_058756	XLOC_161772	0.740356	0.636392	0.218303	0.0227501
LNC_058782	XLOC_161860	0.279191	0.043661	2.67684	0.0227501
LNC_058824	XLOC_161955	0.188287	0.666783	-1.82428	0.0174754
LNC_058893	XLOC_162140	0	0.408413	#NAME?	0.0416323
LNC_058931	XLOC_162236	0.211622	0.499362	-1.2386	0.0416323
LNC_058976	XLOC_162337	0.015125	0.395664	-4.70927	0.0416323
LNC_058993	XLOC_162363	0	0.582589	#NAME?	0.0416323
LNC_059017	XLOC_162403	0.444804	0	Inf	0.0416323
LNC_059024	XLOC_162426	0	0.483123	#NAME?	0.0416323
LNC_059033	XLOC_162444	0.103033	0.402435	-1.96565	0.0397038
LNC_059070	XLOC_162519	0.032821	0.453619	-3.78879	0.0416323
LNC_059107	XLOC_162645	0	0.378497	#NAME?	0.0416323
LNC_059124	XLOC_162690	0	0.642565	#NAME?	0.0227501
LNC_059204	XLOC_162892	0.470726	0	Inf	0.0416323
LNC_059212	XLOC_162912	0.433568	0	Inf	0.0416323
LNC_059222	XLOC_162940	0	0.448484	#NAME?	0.0416323
LNC_059256	XLOC_163033	0.659293	0	Inf	0.0126737
LNC_059258	XLOC_163038	0.347462	0.089745	1.95295	0.0416323
LNC_059268	XLOC_163088	0.872907	0	Inf	0.00715294
LNC_059270	XLOC_163099	1.19528	0.547252	1.12707	0.0227501
LNC_059314	XLOC_163219	0.761431	0.077486	3.29671	0.0126737
LNC_059358	XLOC_163358	0	0.385852	#NAME?	0.0416323
LNC_059394	XLOC_163504	0.298763	0	Inf	0.0227501
LNC_059412	XLOC_163569	0.319768	0	Inf	0.0227501
LNC_059433	XLOC_163699	2.01252	0.122094	4.04294	0.00132701
LNC_059451	XLOC_163768	0	0.467446	#NAME?	0.0227501
LNC_059463	XLOC_163806	0.449827	0	Inf	0.0355047
LNC_059479	XLOC_163867	3.79363	0.144321	4.71622	2.92189e-05
LNC_059496	XLOC_163949	0.346365	1.1155	-1.68733	0.00715294
LNC_059513	XLOC_164051	0.046182	0.496442	-3.42622	0.0126737
LNC_059542	XLOC_164178	0	0.406562	#NAME?	0.0416323
LNC_059546	XLOC_164182	0.272505	1.92591	-2.82119	0.00564482
LNC_059556	XLOC_164222	0.378629	0.023516	4.00907	0.0416323
LNC_059583	XLOC_164315	0.082453	1.1229	-3.76752	0.0146205
LNC_059616	XLOC_164404	0	0.406318	#NAME?	0.0227501
LNC_059617	XLOC_164405	0.174594	0.615556	-1.81789	0.0227501
LNC_059626	XLOC_164426	0.353226	0	Inf	0.0416323
LNC_059651	XLOC_164491	0.522306	0.066027	2.98377	0.0416323
LNC_059656	XLOC_164506	0.430194	0.136678	1.65421	0.0416323
LNC_059665	XLOC_164539	0.035425	0.460652	-3.70084	0.0227501
LNC_059718	XLOC_164725	0.414082	0	Inf	0.0416323
LNC_059768	XLOC_164888	0.432296	0	Inf	0.0227501
LNC_059803	XLOC_165009	0.604434	0	Inf	0.00715294
LNC_059824	XLOC_165071	0	0.498221	#NAME?	0.0227501
LNC_059826	XLOC_165076	0.351653	0	Inf	0.0416323
LNC_059877	XLOC_165292	0.474481	1.52599	-1.68533	0.0126737
LNC_059889	XLOC_165334	0.691826	0.354251	0.965637	0.0227501
LNC_059894	XLOC_165365	0.428295	0.127465	1.7485	0.0416323
LNC_059900	XLOC_165398	0.142922	1.86434	-3.70536	0.0479781
LNC_059919	XLOC_165525	0.37993	0.168811	1.17032	0.0416323
LNC_059924	XLOC_165535	0	16.0044	#NAME?	0.000361748
LNC_059925	XLOC_165535	67.2398	12.589	2.41715	3.44434e-09
LNC_059926	XLOC_165535	82.2939	0	Inf	5.10834e-05
LNC_059927	XLOC_165535	32.0352	0	Inf	3.23211e-05
LNC_059929	XLOC_165535	28.3779	29.3219	-0.0472098	0.00231245
LNC_059930	XLOC_165535	0	23.8271	#NAME?	4.729e-05
LNC_059932	XLOC_165535	24.909	0	Inf	0.000223248
LNC_059938	XLOC_165556	0.335605	0.052561	2.6747	0.0227501
LNC_059947	XLOC_165639	0	0.545376	#NAME?	0.0416323
LNC_059954	XLOC_165682	0	0.620138	#NAME?	0.0416323
LNC_059958	XLOC_165705	0.566448	0	Inf	0.0126737
LNC_059971	XLOC_165763	0.472478	0.066027	2.83912	0.0416323
LNC_060006	XLOC_165907	0.132375	0.512276	-1.95229	0.0416323
LNC_060016	XLOC_165942	0.508321	0.112928	2.17034	0.0227501
LNC_060024	XLOC_165972	0	0.507898	#NAME?	0.0416323
LNC_060037	XLOC_166009	0.429714	0	Inf	0.0416323
LNC_060039	XLOC_166015	0.085308	0.550223	-2.68926	0.0416323
LNC_060048	XLOC_166034	0	0.378863	#NAME?	0.0416323
LNC_060103	XLOC_166246	0.019419	0.542735	-4.80471	0.0227501
LNC_060166	XLOC_166417	0	0.409564	#NAME?	0.0120754
LNC_060219	XLOC_166556	0.191641	0.536499	-1.48517	0.0256153
LNC_060229	XLOC_166585	0	0.340738	#NAME?	0.00570602
LNC_060235	XLOC_166596	0	0.473499	#NAME?	0.0416323
LNC_060284	XLOC_166720	0.539692	0.111058	2.28082	0.0416323
LNC_060334	XLOC_166851	0.547326	0.153627	1.83297	0.0416323
LNC_060392	XLOC_167019	0.556003	0	Inf	0.00715294
LNC_060401	XLOC_167043	0	0.659381	#NAME?	0.0227501
LNC_060420	XLOC_167083	0.539935	0	Inf	0.0227501
LNC_060423	XLOC_167096	0.261398	0.038687	2.75633	0.00715294
LNC_060466	XLOC_167194	0.099365	0.607987	-2.61323	0.0227501
LNC_060553	XLOC_167414	0	0.543137	#NAME?	0.019032
LNC_060607	XLOC_167520	0.155629	0.673161	-2.11284	0.00964219
LNC_060611	XLOC_167526	0.440051	0	Inf	0.0416323
LNC_060630	XLOC_167568	0	0.402875	#NAME?	0.0416323
LNC_060634	XLOC_167577	0	0.599843	#NAME?	0.019783
LNC_060639	XLOC_167590	0.389295	0	Inf	0.0416323
LNC_060692	XLOC_167688	0.478572	0.064521	2.8909	0.0338193
LNC_060714	XLOC_167731	0.351319	0.198921	0.820586	0.0416323
LNC_060822	XLOC_167950	0.037431	0.397781	-3.40967	0.0357075
LNC_060875	XLOC_168069	0	0.601029	#NAME?	0.00715294
LNC_060930	XLOC_168193	0.463053	0	Inf	0.0227501
LNC_060933	XLOC_168204	0	0.482049	#NAME?	0.0416323
LNC_060934	XLOC_168205	0	0.445124	#NAME?	0.0416323
LNC_060938	XLOC_168211	0	0.511974	#NAME?	0.0227501
LNC_060969	XLOC_168255	0.363683	0.017375	4.3876	0.0416323
LNC_061014	XLOC_168332	0.320018	0.704764	-1.13899	0.0126737
LNC_061015	XLOC_168333	0	0.372783	#NAME?	0.0227501
LNC_061136	XLOC_168535	0.672851	0.188824	1.83324	0.0112704
LNC_061144	XLOC_168547	0.060986	0.334003	-2.45331	0.0227501
LNC_061315	XLOC_168824	0.53879	0	Inf	0.019698
LNC_061383	XLOC_168937	0.23711	0.553158	-1.22214	0.0371589
LNC_061490	XLOC_169146	0	0.436942	#NAME?	0.0416323
LNC_061557	XLOC_169271	0.407516	0	Inf	0.0416323
LNC_061563	XLOC_169279	0.418787	0	Inf	0.0416323
LNC_061686	XLOC_169479	3.39761	1.06282	1.67662	0.00638501
LNC_061687	XLOC_169479	1.5496	0.629052	1.30065	0.0480943
LNC_061690	XLOC_169483	0.484106	0.03234	3.90393	0.0416323
[truncated: 2,188 more rows]

## Sheet: lncRNA_TaF24T_vs_TaH24T.DE_ALL
Table S4-Identificiation of differentially expressed lncRNAs from coleoptiles infected by F. asiaticum
transcript_id	gene_id	TaF24T_FPKM	TaH24T_FPKM	log2(foldchange)	pvalue
ENSRNA050023030-T1	ENSRNA050023030	246.039	10.0476	4.61396	4.36492e-06
LNC_001851	XLOC_005015	5.99769	0.470521	3.67207	0.00569503
LNC_007036	XLOC_019884	1.64353	0.07685	4.41861	0.00741267
LNC_007368	XLOC_021092	3.30735	0.381232	3.11693	0.010273
LNC_010344	XLOC_029626	2.09215	0	Inf	0.0472465
LNC_010374	XLOC_029784	1.63686	0	Inf	0.0422667
LNC_010587	XLOC_030571	2.00564	0	Inf	0.0493383
LNC_013078	XLOC_037779	19.9725	4.08153	2.29083	0.0222949
LNC_013775	XLOC_039259	25.5787	0	Inf	0.01896
LNC_013826	XLOC_039443	8.71391	0	Inf	0.0493448
LNC_014284	XLOC_040716	0.057652	0.964535	-4.06439	0.0190581
LNC_014505	XLOC_041446	3.05802	0.039864	6.26137	0.000105862
LNC_016241	XLOC_046626	0.157668	7.81612	-5.63149	0.0139863
LNC_016675	XLOC_047545	1.56642	0.022793	6.10273	0.0369841
LNC_019350	XLOC_055576	0	8.84193	#NAME?	0.0472465
LNC_020161	XLOC_057300	0.665748	0	Inf	0.0247765
LNC_020430	XLOC_058023	75.5395	4.98004	3.923	0.000159361
LNC_021089	XLOC_060180	1.51064	0.075619	4.32027	0.0012829
LNC_021581	XLOC_062188	50.5776	259.611	-2.35978	0.0350814
LNC_022614	XLOC_064673	1.06429	0	Inf	0.0450717
LNC_023518	XLOC_067020	3.23563	0	Inf	0.017045
LNC_024746	XLOC_071397	11.6361	50.3016	-2.112	0.0302454
LNC_027700	XLOC_079545	0.882699	0.389651	1.17974	0.0343559
LNC_027773	XLOC_079829	5.04963	0.316149	3.9975	0.00446763
LNC_028113	XLOC_080915	0.993419	0.052361	4.24584	0.0190013
LNC_028797	XLOC_082450	0	7.50121	#NAME?	0.0199756
LNC_030423	XLOC_087065	1.1747	0.084087	3.80426	0.0388537
LNC_030902	XLOC_089199	8.93691	0.080454	6.79547	0.0247958
LNC_031030	XLOC_089547	18.7232	2.8875	2.69693	0.0103993
LNC_031695	XLOC_091041	0	8.98622	#NAME?	0.0410882
LNC_033173	XLOC_094700	0.001203	0.394031	-8.35553	0.0405011
LNC_033811	XLOC_097350	0	2.29485	#NAME?	0.0266826
LNC_033812	XLOC_097354	13.213	64.2602	-2.28197	0.0150011
LNC_033920	XLOC_097628	2.55478	0.179941	3.8276	0.00987776
LNC_034137	XLOC_098138	1.26361	0.157165	3.0072	0.0268177
LNC_036446	XLOC_103354	5.75321	0.534503	3.4281	0.00868682
LNC_037700	XLOC_107283	0	1.82474	#NAME?	0.0261007
LNC_039601	XLOC_111275	0.7264	4.75992	-2.7121	0.00529227
LNC_040160	XLOC_113198	1.83117	0	Inf	0.040944
LNC_040938	XLOC_115730	0.432143	0.327098	0.401786	0.0432105
LNC_042929	XLOC_119858	0.331232	1.41203	-2.09186	0.0251259
LNC_043339	XLOC_120925	0.077897	1.19197	-3.93564	0.035527
LNC_043899	XLOC_122711	1.51205	0	Inf	0.0206088
LNC_044093	XLOC_123624	14.6658	5.71661	1.35922	0.0369026
LNC_044679	XLOC_125383	1.74567	0.153616	3.50638	0.0390977
LNC_045057	XLOC_126290	0	23.0604	#NAME?	0.0480102
LNC_048558	XLOC_135780	0	16.4802	#NAME?	0.0379315
LNC_050122	XLOC_139488	1.23462	0.072381	4.09231	0.0189999
LNC_050470	XLOC_140631	0.636202	24.3337	-5.25733	0.0100235
LNC_050492	XLOC_140722	10.6943	1.58344	2.75571	0.00985703
LNC_050515	XLOC_140797	8.7505	0.722152	3.59899	0.005499
LNC_050967	XLOC_142399	0.228256	0.557755	-1.28898	0.0483153
LNC_051544	XLOC_143803	0	13.7401	#NAME?	0.0318161
LNC_052786	XLOC_146779	0.580416	0.049298	3.55749	0.0425923
LNC_053236	XLOC_148107	0.648088	0.081228	2.99614	0.0390702
LNC_055919	XLOC_154585	33.1548	8.67929	1.93357	0.0462871
LNC_056238	XLOC_155580	4.05584	0	Inf	0.0263957
LNC_056245	XLOC_155593	0.552026	0	Inf	0.0482221
LNC_056588	XLOC_156622	0	8.82947	#NAME?	0.018626
LNC_056642	XLOC_156770	2.0742	0	Inf	0.0493383
LNC_056643	XLOC_156772	1.58088	0.13399	3.56053	0.0384635
LNC_057938	XLOC_160275	1.519	0	Inf	0.0202235
LNC_059479	XLOC_163867	3.47745	0.201717	4.10762	0.00951243
LNC_059819	XLOC_165063	17.7145	2.47362	2.84023	0.00628366
LNC_059924	XLOC_165535	18.8495	0.003762	12.2907	0.020255
LNC_059925	XLOC_165535	37.4337	0	Inf	0.0203321
LNC_059926	XLOC_165535	0.164156	16.1532	-6.62061	0.0198709
LNC_059928	XLOC_165535	24.0536	0	Inf	0.0199767
LNC_059930	XLOC_165535	12.2882	0	Inf	0.0262924
LNC_059932	XLOC_165535	0	16.137	#NAME?	0.020589
LNC_062132	XLOC_170468	0.650936	0	Inf	0.0258366
LNC_063279	XLOC_174001	0.754845	1.04122	-0.464018	0.0483691
LNC_064801	XLOC_177124	0.082773	9.05219	-6.77296	0.0493383
LNC_065783	XLOC_179681	0.055512	7.98628	-7.16858	0.0457038
LNC_066477	XLOC_182085	2.04608	0	Inf	0.031687
LNC_066994	XLOC_183190	0.197848	0.602701	-1.60705	0.0428116
LNC_072496	XLOC_196579	0.147218	2.37756	-4.01345	0.0240572
LNC_074259	XLOC_202072	1.89423	0.093377	4.3424	0.00209481
LNC_077075	XLOC_209629	0	16.8531	#NAME?	0.000201087
LNC_077382	XLOC_210709	0	7.05068	#NAME?	0.025642
LNC_077559	XLOC_211214	0	4.02243	#NAME?	0.0439125
LNC_078736	XLOC_213754	0	9.64307	#NAME?	0.0487709
LNC_079323	XLOC_215343	2.68202	0	Inf	0.021092
LNC_079793	XLOC_217117	0	13.8744	#NAME?	0.0182132
LNC_080185	XLOC_218656	1.62602	0.148015	3.45753	0.0232977
LNC_080366	XLOC_219360	0	6.57507	#NAME?	0.0231319
LNC_080530	XLOC_219854	0	4.61413	#NAME?	0.0382933
LNC_081738	XLOC_222525	0	8.35661	#NAME?	0.0498683
LNC_082890	XLOC_225809	0	16.6264	#NAME?	0.0175467
LNC_084953	XLOC_231328	6.02292	0	Inf	0.0422667
LNC_085664	XLOC_233495	6.80972	28.6211	-2.07141	0.0265105
LNC_088685	XLOC_242578	23.3326	96.231	-2.04415	0.0272528
LNC_089043	XLOC_243923	17.7791	0	Inf	0.0172145
LNC_089045	XLOC_243928	2.73046	0	Inf	0.0439125
LNC_089059	XLOC_243959	1008.78	1179.94	-0.226099	0.0238822
LNC_089262	XLOC_244942	1.98594	0	Inf	0.0335877
LNC_091382	XLOC_249556	0.474971	0.085478	2.47421	0.0388574
LNC_094351	XLOC_257533	10.6119	0	Inf	0.0166386
LNC_094695	XLOC_258911	2.23768	0	Inf	0.027695
LNC_094730	XLOC_259025	3.27939	0	Inf	0.0308266
LNC_096087	XLOC_262261	0	0.572641	#NAME?	0.0266419
LNC_098309	XLOC_268858	0.062851	2.22111	-5.1432	0.00899866
LNC_099412	XLOC_271174	4.83779	13.6322	-1.4946	6.0579e-05
LNC_100059	XLOC_273074	3.84153	0.24127	3.99296	0.00791306
LNC_101027	XLOC_276162	0.126314	20.8223	-7.36497	0.000535145
LNC_102168	XLOC_278785	3.04053	0	Inf	0.0299669
LNC_102631	XLOC_280608	1.65088	0.12751	3.69455	0.0282557
LNC_103354	XLOC_282491	0	17.6633	#NAME?	0.0230096
LNC_104539	XLOC_285356	1.15672	5.76433	-2.31711	0.01584
LNC_107496	XLOC_293627	0.451058	0	Inf	0.0492177
LNC_108753	XLOC_297847	0.461259	0.530029	-0.200494	0.0433985
LNC_108924	XLOC_298228	0	2.40031	#NAME?	0.0276745
LNC_112437	XLOC_306978	3.6503	0.36976	3.30335	0.0200746
LNC_113763	XLOC_310273	3.29494	18.439	-2.48444	0.0143553
LNC_117031	XLOC_318803	22.732	406.327	-4.15984	4.15698e-06
LNC_117581	XLOC_321031	2.57875	0.162276	3.99015	0.00155664
LNC_117610	XLOC_321131	83.228	16.7029	2.31697	0.0286278
LNC_117611	XLOC_321137	62.5323	14.274	2.13121	0.0370234
LNC_118092	XLOC_322698	1.20858	0.043789	4.7866	0.0329985
LNC_118459	XLOC_323696	30.6333	3.83552	2.99761	0.0370226
LNC_118530	XLOC_323875	0.411382	4.33662	-3.39802	0.0452704
LNC_118537	XLOC_323879	13.5117	22.3736	-0.727589	0.0102682
LNC_119774	XLOC_326686	0	1.49651	#NAME?	0.0291593
LNC_122215	XLOC_333668	0.387282	0.046582	3.05554	0.0473517
LNC_122604	XLOC_334510	0.72731	0.317448	1.19605	0.0255448
LNC_123494	XLOC_336998	24.542	0.837586	4.87287	0.00398096
LNC_123727	XLOC_337807	0.970761	0.087891	3.46533	0.0478722
LNC_123794	XLOC_338114	0.882332	0.077141	3.51575	0.0473471
LNC_124339	XLOC_340067	18.463	8.44412	1.12862	0.010275
LNC_124374	XLOC_340206	0.233568	3.19924	-3.77581	0.0486832
LNC_124601	XLOC_341178	5.54855	0.518105	3.4208	0.00254228
LNC_124657	XLOC_341431	1.62738	0.109214	3.89732	0.00659816
LNC_124663	XLOC_341457	5.28836	0.979608	2.43254	0.0277806
LNC_124808	XLOC_342123	0	2.72275	#NAME?	0.0493161
LNC_124906	XLOC_342496	6.4522	249.429	-5.27269	8.76687e-07
LNC_124927	XLOC_342554	0	2.65573	#NAME?	0.0210783
LNC_124935	XLOC_342579	0	4.24606	#NAME?	0.0387272
LNC_125731	XLOC_345119	0.05336	1.00692	-4.23804	0.0433393
LNC_126024	XLOC_346329	1.29013	0.209324	2.62371	0.0474614
LNC_126085	XLOC_346548	12.4596	51.4631	-2.04628	0.0342364
LNC_126171	XLOC_346907	0.121891	1.41366	-3.53577	0.0352191
LNC_126285	XLOC_347453	10.2615	32.0267	-1.64204	0.00124237
LNC_126368	XLOC_347645	0	2.51611	#NAME?	0.0356944
