# Supplementary material for: Genome-Wide Identification and Characterization of Fusarium graminearum-Responsive lncRNAs in Triticum aestivum
Source: Genes (Basel). 2020 Sep 27;11(10):1135. doi: 10.3390/genes11101135 (PMC7601646; doi:10.3390/genes11101135)
Supplement: Supplementary file 1 [file genes-11-01135-s001.zip › genes-927120-supplementary/supplementary/Table S5-LncRNAs and putative target genes used in network building.xlsx]

## Sheet: Table S6-LncRNAs and PTgenes us
Table S5-LncRNAs and putative target genes used in network building
Node	Type	Gene name	Gene description	log2-foldchange	p-value
XLOC_123865	lncRNA
XLOC_123857	lncRNA
XLOC_123855	lncRNA
XLOC_123854	lncRNA
XLOC_123851	lncRNA
XLOC_123841	lncRNA
XLOC_123837	lncRNA
XLOC_123834	lncRNA
XLOC_123797	lncRNA
XLOC_123794	lncRNA
XLOC_123791	lncRNA
XLOC_123789	lncRNA
XLOC_123776	lncRNA
XLOC_123774	lncRNA
XLOC_123751	lncRNA
XLOC_123739	lncRNA
XLOC_123707	lncRNA
XLOC_123704	lncRNA
XLOC_123700	lncRNA
XLOC_123688	lncRNA
XLOC_123666	lncRNA
XLOC_123663	lncRNA
XLOC_123655	lncRNA
XLOC_123635	lncRNA
XLOC_123624	lncRNA			-2.23397	1.15265e-07
XLOC_123623	lncRNA
XLOC_123620	lncRNA
XLOC_114065	lncRNA
XLOC_114058	lncRNA
XLOC_114055	lncRNA
XLOC_114048	lncRNA
XLOC_114042	lncRNA
XLOC_114040	lncRNA
XLOC_113991	lncRNA
XLOC_113987	lncRNA
XLOC_113904	lncRNA
XLOC_113879	lncRNA
XLOC_113824	lncRNA
XLOC_113815	lncRNA			3.15205	0.0227501
TraesCS3B02G050300	mRNA	UGT72B1	gnl|BL_ORD_ID|491348 sp|Q9M156|U72B1_ARATH UDP-glycosyltransferase 72B1 OS=Arabidopsis thaliana OX=3702 GN=UGT72B1 PE=1 SV=1//2.4489e-118	1.32357	0.0102
TraesCS3B02G049900	mRNA	hsp16.9A	gnl|BL_ORD_ID|180428 sp|P12810|HS16A_WHEAT 16.9 kDa class I heat shock protein 1 OS=Triticum aestivum OX=4565 GN=hsp16.9A PE=2 SV=1//1.53204e-77	1.49282	0.02
TraesCS3B02G049800	mRNA	hsp16.9B	gnl|BL_ORD_ID|180430 sp|Q41560|HS16B_WHEAT 16.9 kDa class I heat shock protein 2 OS=Triticum aestivum OX=4565 GN=hsp16.9B PE=1 SV=1//1.0635e-76	1.1723	0.00113
TraesCS3B02G049100	mRNA	LRK10L-1.2	gnl|BL_ORD_ID|223367 sp|P0C5E2|LRL12_ARATH LEAF RUST 10 DISEASE-RESISTANCE LOCUS RECEPTOR-LIKE PROTEIN KINASE-like 1.2 OS=Arabidopsis thaliana OX=3702 GN=LRK10L-1.2 PE=2 SV=3//2.09181e-152	1.81125	0.0185
TraesCS3B02G048400	mRNA	CDM80782	CDM80782	-1.52038	0.00218
TraesCS3B02G047900	mRNA	Os01g0132800	gnl|BL_ORD_ID|78645 sp|Q5ZCL8|CRS2_ORYSJ Chloroplastic group IIB intron splicing facilitator CRS2, chloroplastic OS=Oryza sativa subsp. japonica OX=39947 GN=Os01g0132800 PE=2 SV=1//1.25775e-137	-3.42397	0.000916
TraesCS3B02G047300	mRNA	At5g16150	gnl|BL_ORD_ID|307161 sp|Q56ZZ7|PLST4_ARATH Plastidic glucose transporter 4 OS=Arabidopsis thaliana OX=3702 GN=At5g16150 PE=1 SV=2//0	-2.63437	0.00521
TraesCS3B02G046700	mRNA	At1g68400	gnl|BL_ORD_ID|520114 sp|Q9M9C5|Y1680_ARATH Probable leucine-rich repeat receptor-like protein kinase At1g68400 OS=Arabidopsis thaliana OX=3702 GN=At1g68400 PE=2 SV=1//2.12801e-149	-1.38011	0.0227
TraesCS3B02G046100	mRNA	Q9ZT29	gnl|BL_ORD_ID|427652 sp|Q9ZT29|SC5D_TOBAC Delta(7)-sterol-C5(6)-desaturase OS=Nicotiana tabacum OX=4097 PE=2 SV=1//2.24044e-140	-1.31662	0.0349
TraesCS3B02G042800	mRNA	BG	gnl|BL_ORD_ID|2607 sp|P13917|7SB1_SOYBN Basic 7S globulin OS=Glycine max OX=3847 GN=BG PE=1 SV=2//4.47629e-13	1.35809	0.00936
TraesCS3B02G042700	mRNA	SBg7S	gnl|BL_ORD_ID|2608 sp|Q8RVH5|7SBG2_SOYBN Basic 7S globulin 2 OS=Glycine max OX=3847 PE=1 SV=1//1.24637e-09	2.97068	0.00706
TraesCS3B02G042400	mRNA	TRIUR3_21110	hypothetical protein TRIUR3_21110 [Triticum urartu].	1.0753	0.0181
TraesCS3B02G041700	mRNA	XYL1	gnl|BL_ORD_ID|512147 sp|Q9S7Y7|XYL1_ARATH Alpha-xylosidase 1 OS=Arabidopsis thaliana OX=3702 GN=XYL1 PE=1 SV=1//0	-2.0867	7.86e-05
TraesCS3B02G041300	mRNA	RPH8A	gnl|BL_ORD_ID|391443 sp|P59584|RP8HA_ARATH Disease resistance protein RPH8A OS=Arabidopsis thaliana OX=3702 GN=RPH8A PE=3 SV=1//6.93114e-44	-1.87695	0.0127
TraesCS3B02G039100	mRNA	MYB62	gnl|BL_ORD_ID|259146 sp|Q9C9G7|MYB62_ARATH Transcription factor MYB62 OS=Arabidopsis thaliana OX=3702 GN=MYB62 PE=2 SV=1//1.91488e-68	2.30976	0.000519
TraesCS3B02G038900	mRNA	CRK41	gnl|BL_ORD_ID|78362 sp|O23081|CRK41_ARATH Cysteine-rich receptor-like protein kinase 41 OS=Arabidopsis thaliana OX=3702 GN=CRK41 PE=3 SV=2//1.02085e-105	2.08825	0.0106
TraesCS3B02G037100	mRNA	BBBI	gnl|BL_ORD_ID|186217 sp|P12940|IBB_HORVU Bowman-Birk type trypsin inhibitor OS=Hordeum vulgare OX=4513 GN=BBBI PE=1 SV=1//5.42805e-13	-1.54655	0.0016
TraesCS3B02G033500	mRNA	AS	gnl|BL_ORD_ID|179816 sp|Q9AR73|HQGT_RAUSE Hydroquinone glucosyltransferase OS=Rauvolfia serpentina OX=4060 GN=AS PE=1 SV=1//1.67898e-116	4.4844	0.0006
TraesCS3B02G033400	mRNA	AS	gnl|BL_ORD_ID|179816 sp|Q9AR73|HQGT_RAUSE Hydroquinone glucosyltransferase OS=Rauvolfia serpentina OX=4060 GN=AS PE=1 SV=1//3.68383e-116	3.76304	1.5e-10
TraesCS3B02G032000	mRNA	pomgnt2	gnl|BL_ORD_ID|308626 sp|Q5NDE4|PMGT2_TAKRU Protein O-linked-mannose beta-1,4-N-acetylglucosaminyltransferase 2 OS=Takifugu rubripes OX=31033 GN=pomgnt2 PE=2 SV=1//4.53702e-07	-1.62822	0.0274
TraesCS3B02G029900	mRNA	WSD1	gnl|BL_ORD_ID|510536 sp|Q93ZR6|WSD1_ARATH O-acyltransferase WSD1 OS=Arabidopsis thaliana OX=3702 GN=WSD1 PE=2 SV=1//6.94808e-87	1.69977	0.00132
TraesCS3B02G028000	mRNA	At5g62800	gnl|BL_ORD_ID|435421 sp|Q9FM14|SIL11_ARATH E3 ubiquitin-protein ligase SINA-like 11 OS=Arabidopsis thaliana OX=3702 GN=At5g62800 PE=2 SV=2//1.28283e-08	-3.85422	0.0323
TraesCS3B02G025200	mRNA	FBA3	gnl|BL_ORD_ID|13910 sp|Q9ZU52|ALFP3_ARATH Fructose-bisphosphate aldolase 3, chloroplastic OS=Arabidopsis thaliana OX=3702 GN=FBA3 PE=1 SV=1//0	1.04148	0.0438
TraesCS3B02G023700	mRNA	EOGT	gnl|BL_ORD_ID|120266 sp|Q5NDL3|EOGT_CHICK EGF domain-specific O-linked N-acetylglucosamine transferase OS=Gallus gallus OX=9031 GN=EOGT PE=2 SV=2//2.46584e-08	0.978648	0.0452
TraesCS3B02G023300	mRNA	EL5.1	gnl|BL_ORD_ID|117116 sp|Q9LRB7|EL5_ORYSJ E3 ubiquitin-protein ligase EL5 OS=Oryza sativa subsp. japonica OX=39947 GN=EL5.1 PE=1 SV=1//4.11739e-43	2.31185	0.0183
Note: Due to the same name AS of TraesCS3B02G033500 and TraesCS3B02G033400 have, for the sake of distinction, we labeled AS.1 and AS.2 to replaced them respectively in the figure 9.
